# Supplementary material for: Genomic Insights of Dyadobacter tibetensis Y620-1 Isolated from Ice Core Reveal Genomic Features for Succession in Glacier Environment
Source: Microorganisms. 2019 Jul 22;7(7):211. doi: 10.3390/microorganisms7070211 (PMC6680632; doi:10.3390/microorganisms7070211)
Supplement: Supplementary file 1 [file microorganisms-07-00211-s001.zip › Table S1.xlsx]

## Sheet: category
	D. fermentans DSM 18053	D. beijingensis DSM 21582	D. alkalitolerans DSM 23607	D. crusticola DSM 16708	Dyadobacter sp. Leaf189	Dyadobacter sp. 50-39	Dyadobacter sp. UBA7685	D. jiangsuensis DSM 29057	D. soli DSM 25329	D. koreensis DSM 19938	Dyadobacter sp. SG02	D. psychrophilus DSM 22270	D. tibetensis Y620-1
Carbohydrates	462	468	397	375	371	433	315	492	512	455	522	434	356
Amino Acids and Derivatives	336	340	327	320	309	329	293	376	372	366	366	329	306
Cofactors, Vitamins, Prosthetic Groups, Pigments	245	231	208	232	210	239	204	257	252	242	264	218	213
Protein Metabolism	182	166	204	186	175	169	149	183	208	214	165	205	156
Cell Wall and Capsule	163	155	156	143	149	161	144	170	168	151	158	136	149
Respiration	142	137	131	121	125	137	109	155	180	136	164	134	135
Fatty Acids, Lipids, and Isoprenoids	140	147	126	125	116	145	122	163	154	123	140	137	123
RNA Metabolism	136	134	130	132	118	141	117	146	139	146	140	136	118
Membrane Transport	120	131	110	109	116	140	88	163	171	127	167	118	108
Virulence, Disease and Defense	117	128	94	107	97	176	84	142	159	139	128	133	98
Stress Response	111	111	96	89	95	121	76	121	129	109	132	113	99
DNA Metabolism	110	96	95	102	93	106	70	92	103	106	113	91	80
Nucleosides and Nucleotides	94	89	90	86	88	90	84	93	93	91	92	91	83
Regulation and Cell signaling	61	49	41	45	28	62	43	81	84	56	55	39	41
Phosphorus Metabolism	44	39	38	35	30	53	33	46	38	61	40	37	30
Miscellaneous	38	33	32	31	32	31	11	34	33	36	33	35	32
Cell Division and Cell Cycle	34	32	37	33	32	36	29	33	36	33	34	33	30
Sulfur Metabolism	25	31	26	17	21	25	17	29	38	29	33	19	21
Phages, Prophages, Transposable elements, Plasmids	21	15	3	3	7	47	7	14	41	27	22	13	7
Metabolism of Aromatic Compounds	20	40	27	15	15	27	13	40	42	28	39	28	16
Nitrogen Metabolism	16	11	11	11	11	17	11	11	11	12	11	16	12
Potassium metabolism	15	16	18	18	16	16	14	18	15	15	19	17	13
Iron acquisition and metabolism	9	10	6	10	8	11	9	14	13	13	13	8	11
Secondary Metabolism	7	14	9	11	7	12	7	12	10	15	10	8	7
Dormancy and Sporulation	4	5	5	6	4	5	4	5	5	5	7	4	4
Motility and Chemotaxis	0	0	0	0	0	0	0	0	0	8	0	0	0

## Sheet: subcategory
	D. fermentans DSM 18053	D. beijingensis DSM 21582	D. alkalitolerans DSM 23607	D. tibetensis Y620-1	D. crusticola DSM 16708	Dyadobacter sp. Leaf189	Dyadobacter sp. 50-39	Dyadobacter sp. UBA7685	D. jiangsuensis DSM 29057	D. soli DSM 25329	D. koreensis DSM 19938	Dyadobacter sp. SG02	D. psychrophilus DSM 22270
ABC transporters	0	1	0	0	0	1	0	0	0	0	0	0	0
Alanine, serine, and glycine	44	41	42	40	41	40	46	40	43	43	47	41	41
Amino Acids and Derivatives - no subcategory	1	2	0	1	0	0	2	1	3	1	1	2	0
Aminosugars	42	29	21	37	25	23	27	21	51	40	26	43	23
Arginine; urea cycle, polyamines	45	37	34	34	43	39	41	24	56	60	59	61	34
Aromatic amino acids and derivatives	58	59	58	52	50	49	56	53	58	58	60	58	54
ATP synthases	9	0	9	0	9	10	0	0	0	0	0	0	9
Biosynthesis of phenylpropanoids	1	1	1	0	2	1	1	1	1	1	1	1	1
Biotin	4	4	10	4	3	3	4	2	17	18	3	15	9
Branched-chain amino acids	51	53	48	50	54	50	49	48	55	56	57	54	48
Capsular and extracellular polysacchrides	70	70	86	72	76	74	73	66	79	75	71	73	66
Carbohydrates - no subcategory	0	0	0	1	0	0	0	0	0	0	0	0	0
Cation transporters	16	14	15	12	17	18	24	15	19	16	17	17	21
Cell Division and Cell Cycle - no subcategory	31	29	34	27	30	29	33	26	30	33	30	31	30
Cell Wall and Capsule - no subcategory	55	53	51	48	53	48	52	50	57	58	53	52	49
Central carbohydrate metabolism	114	112	112	99	96	97	114	90	116	112	131	118	119
Checkpoint control	3	3	3	3	3	3	3	3	3	3	3	3	3
CO2 fixation	0	0	0	0	6	4	4	0	0	0	0	0	3
Coenzyme A	18	17	17	16	19	17	17	17	18	17	16	18	18
Cofactors, Vitamins, Prosthetic Groups, Pigments - no subcategory	14	11	8	11	11	11	13	12	14	11	12	14	9
Cold shock	5	4	3	3	2	2	7	3	4	7	3	5	3
CRISPs	0	0	0	6	0	0	5	0	0	0	0	0	0
Denitrification	4	0	0	0	0	0	4	0	0	0	0	0	4
Detoxification	13	12	16	13	12	15	14	13	13	12	13	14	15
Di- and oligosaccharides	59	61	57	37	46	48	54	32	41	77	54	69	58
DNA Metabolism - no subcategory	16	16	8	14	7	15	7	13	7	13	20	15	6
DNA recombination	4	4	4	4	4	4	4	4	4	4	4	4	4
DNA repair	72	62	68	46	77	61	71	39	66	72	69	75	68
DNA replication	14	10	11	6	10	9	15	10	11	10	9	14	9
DNA uptake, competence	4	4	4	4	4	4	4	4	4	4	4	5	4
Dormancy and Sporulation - no subcategory	4	5	5	4	6	4	5	4	5	5	5	7	4
Electron accepting reactions	24	21	21	19	20	19	24	19	19	22	25	20	26
Electron donating reactions	69	72	68	92	64	69	74	64	104	103	72	105	71
Fatty acids	50	54	45	41	50	41	55	43	51	65	51	56	48
Fatty Acids, Lipids, and Isoprenoids - no subcategory	13	12	10	9	8	9	9	9	14	11	11	11	9
Fermentation	25	24	22	19	24	26	24	18	28	32	28	31	28
Folate and pterines	105	106	82	87	96	82	104	76	102	107	111	115	81
Glutamine, glutamate, aspartate, asparagine; ammonia assimilation	25	28	29	29	32	31	26	26	33	33	28	31	27
Gram-Negative cell wall components	38	32	16	29	14	27	36	28	34	35	22	33	19
Gram-Positive cell wall components	0	0	3	0	0	0	0	0	0	0	5	0	2
Heat shock	12	13	12	12	12	13	12	12	12	12	12	12	12
Histidine Metabolism	11	12	13	11	11	11	12	11	11	12	12	12	12
Inorganic sulfur assimilation	0	0	0	0	0	0	0	0	0	0	9	0	0
Invasion and intracellular resistance	16	29	15	28	23	16	11	13	24	34	23	23	15
Iron acquisition and metabolism - no subcategory	8	10	5	11	10	8	10	9	13	12	13	12	8
Isoprenoids	53	53	49	47	45	45	52	50	72	46	28	47	52
Lipoic acid	2	2	2	2	2	2	2	2	2	2	2	2	2
Lysine, threonine, methionine, and cysteine	86	101	95	81	82	81	84	80	103	93	94	94	99
Membrane Transport - no subcategory	97	108	86	88	84	90	109	68	137	148	103	143	91
Metabolism of Aromatic Compounds - no subcategory	3	3	3	3	3	3	3	3	3	3	3	3	3
Metabolism of central aromatic intermediates	15	32	17	12	9	10	22	8	32	32	21	32	23
Miscellaneous - no subcategory	15	13	13	13	12	13	11	10	14	12	14	13	14
Monosaccharides	130	145	94	70	89	88	112	77	144	150	114	161	111
Motility and Chemotaxis - no subcategory	0	0	0	0	0	0	0	0	0	0	8	0	0
NAD and NADP	14	14	15	13	16	14	16	14	17	15	15	17	15
Nitrogen Metabolism - no subcategory	12	11	11	12	11	11	13	11	11	11	12	11	12
Nucleosides and Nucleotides - no subcategory	6	5	5	5	5	5	5	5	5	5	8	5	5
One-carbon Metabolism	6	6	5	30	5	5	6	5	7	6	6	6	5
Organic acids	10	10	9	8	9	9	9	9	10	10	11	10	10
Osmotic stress	18	28	14	34	13	14	25	17	34	31	15	39	21
Oxidative stress	50	45	45	35	43	41	50	28	46	50	58	52	47
Pathogenicity islands	1	0	0	7	0	0	0	6	1	3	0	0	0
Peripheral pathways for catabolism of aromatic compounds	2	5	7	1	3	2	2	2	5	7	4	4	2
Periplasmic Stress	9	9	7	7	8	7	9	9	9	10	9	8	7
Phages, Prophages	6	2	3	0	3	7	1	1	2	11	1	2	0
Phospholipids	22	24	20	24	20	19	25	18	24	28	31	24	26
Phosphorus Metabolism - no subcategory	44	39	38	30	35	30	53	33	46	38	61	40	37
Plant Hormones	6	6	8	5	5	5	7	6	6	6	8	6	6
Plant-Prokaryote DOE project	23	20	19	19	19	19	20	1	20	21	22	20	21
Polysaccharides	31	37	38	19	30	26	38	22	48	36	39	32	31
Potassium metabolism - no subcategory	15	16	18	13	18	16	16	14	18	15	15	19	17
Programmed Cell Death and Toxin-antitoxin Systems	19	12	11	2	18	9	11	9	17	20	0	10	10
Proline and 4-hydroxyproline	15	7	8	8	7	8	13	10	14	16	8	13	14
Protein biosynthesis	94	86	122	83	107	93	85	74	89	112	119	78	123
Protein degradation	37	34	35	23	33	31	32	29	38	37	35	34	34
Protein folding	21	25	21	21	20	21	22	21	23	24	22	22	20
Protein processing and modification	30	21	23	26	24	28	28	25	33	35	38	31	26
Protein translocation across cytoplasmic membrane	5	4	5	4	4	4	4	4	4	5	4	5	4
Purines	44	40	39	36	40	41	39	38	42	43	42	41	43
Pyridoxine	14	12	14	11	13	14	13	11	15	14	16	13	15
Pyrimidines	33	34	34	32	31	31	34	30	35	35	31	34	32
Quinone cofactors	17	15	14	15	17	15	16	18	16	15	15	15	15
Regulation and Cell signaling - no subcategory	42	37	30	39	27	19	51	34	64	64	56	45	29
Resistance to antibiotics and toxic compounds	101	99	79	70	84	81	165	71	118	125	116	105	118
Respiration - no subcategory	40	44	33	24	28	27	39	26	32	55	39	39	28
Riboflavin, FMN, FAD	30	25	29	28	30	27	29	27	29	27	27	29	28
RNA Metabolism - no subcategory	0	0	1	1	0	0	1	0	2	0	1	0	2
RNA processing and modification	114	113	110	100	116	100	116	100	122	116	122	120	112
Secondary Metabolism - no subcategory	0	7	0	2	4	1	4	0	5	3	6	3	1
Selenoproteins	0	0	3	3	2	2	2	0	0	0	0	0	2
Siderophores	1	0	1	0	0	0	1	0	1	1	0	1	0
Stress Response - no subcategory	15	10	11	5	9	14	16	5	14	17	9	14	19
Sugar alcohols	45	44	39	36	45	45	45	41	47	49	46	52	46
Sulfur Metabolism - no subcategory	25	31	26	21	17	21	25	17	29	38	20	33	19
Tetrapyrroles	27	25	17	26	25	25	25	25	27	26	25	26	26
Transcription	22	21	19	17	16	18	24	17	22	23	23	20	22
Transposable elements	14	13	0	0	0	0	46	0	11	27	26	20	13
Triacylglycerols	2	4	2	2	2	2	4	2	2	4	2	2	2
Uni- Sym- and Antiporters	2	4	4	4	4	3	3	1	3	2	3	2	2

## Sheet: subsystem
	D. fermentans DSM 18053	D. beijingensis DSM 21582	D. alkalitolerans DSM 23607	D. tibetensis Y620-1	D. crusticola DSM 16708	Dyadobacter sp. Leaf189	Dyadobacter sp. 50-39	Dyadobacter sp. UBA7685	D. jiangsuensis DSM 29057	D. soli DSM 25329	D. koreensis DSM 19938	Dyadobacter sp. SG02	D. psychrophilus DSM 22270
Deoxyribose and Deoxynucleoside Catabolism	5	4	5	4	5	5	6	4	5	6	5	5	5
Leucine Degradation and HMG-CoA Metabolism	10	10	9	9	10	9	10	9	11	11	10	11	9
dNTP triphosphohydrolase protein family	1	0	0	0	0	0	0	0	0	0	1	0	0
Phage tail proteins	0	1	0	0	0	0	0	0	1	2	0	1	0
Inositol catabolism	30	31	27	22	31	31	31	28	32	33	30	35	32
Terminal cytochrome oxidases	0	0	0	0	0	0	0	0	0	0	0	0	0
Proteolysis in bacteria, ATP-dependent	9	10	10	8	8	8	9	9	10	9	9	9	9
Lactose and Galactose Uptake and Utilization	17	25	17	7	14	14	14	12	19	29	15	30	13
Sulfur oxidation	2	0	0	0	0	0	0	0	0	3	0	2	0
Bacillus subtilis scratch - gjo	3	3	4	0	3	3	3	3	3	3	3	3	3
Translation elongation factor G family	1	1	1	1	1	1	1	1	1	1	1	1	1
Respiratory dehydrogenases 1	15	16	15	11	11	11	18	12	18	19	19	21	18
Cellulosome	24	32	28	15	23	18	30	16	45	30	31	27	24
Listeria Pathogenicity Island LIPI-1 extended	1	0	0	7	0	0	0	6	1	3	0	0	0
16S rRNA modification within P site of ribosome	5	6	5	5	7	5	5	5	5	5	5	5	5
DNA topoisomerases, Type I, ATP-independent	3	3	3	2	3	3	3	3	3	3	3	4	3
G3E family of P-loop GTPases (metallocenter biosynthesis)	5	0	0	6	0	0	6	4	12	12	14	11	0
Glycine Biosynthesis	4	4	4	4	4	4	5	4	4	4	5	4	5
mnm5U34 biosynthesis bacteria	8	8	7	6	7	7	7	0	8	8	10	8	7
Aromatic amino acid degradation	9	7	4	3	0	0	7	4	9	9	6	9	5
Tryptophan synthesis	11	12	13	11	11	11	11	11	11	11	13	11	11
Glycolate, glyoxylate interconversions	0	0	0	0	0	0	0	0	0	0	5	0	3
Molybdenum cofactor biosynthesis	16	15	12	13	14	13	17	16	16	16	18	17	13
GMP synthase	2	0	0	0	0	0	0	0	0	0	0	0	0
Exopolysaccharide Biosynthesis	0	0	10	8	13	8	0	0	0	0	0	0	0
Heme and Siroheme Biosynthesis	19	17	17	17	17	17	17	17	19	18	17	18	18
Phd-Doc, YdcE-YdcD toxin-antitoxin (programmed cell death) systems	4	1	2	0	2	0	0	0	9	7	0	3	2
Serine-glyoxylate cycle	0	0	0	25	0	0	0	0	0	0	0	0	0
RNA polymerase bacterial	3	3	3	3	3	3	3	3	3	3	3	3	3
Nucleoside triphosphate pyrophosphohydrolase MazG	1	1	1	1	1	1	1	1	1	1	1	1	1
Glycerolipid and Glycerophospholipid Metabolism in Bacteria	22	24	20	24	20	19	25	18	24	28	31	24	26
tRNA processing	10	9	8	0	9	0	10	9	10	9	10	11	9
Glutathione: Non-redox reactions	1	1	2	1	1	1	2	1	1	1	2	1	1
Thioredoxin-disulfide reductase	10	10	13	12	10	10	12	10	11	13	10	11	11
Fatty Acid Biosynthesis FASII	44	47	39	35	45	35	50	38	45	60	44	51	42
tRNA aminoacylation, Ile	1	1	1	1	1	1	1	1	1	1	1	1	1
tRNA aminoacylation, Gly	1	1	1	1	1	1	1	1	1	1	1	1	1
Alanine biosynthesis	9	9	8	8	9	8	8	7	9	9	11	9	8
Carbon Starvation	2	3	0	1	0	0	3	1	3	3	0	3	1
Proteasome bacterial	5	5	5	5	5	5	5	5	5	5	5	5	5
UDP-N-acetylmuramate from Fructose-6-phosphate Biosynthesis	4	4	4	4	4	5	4	4	4	4	4	4	4
Isoleucine degradation	15	15	13	12	13	13	13	13	15	14	15	14	13
Peptide methionine sulfoxide reductase	4	3	4	4	4	3	3	3	3	6	6	3	5
Uptake of selenate and selenite	2	2	4	3	2	4	2	2	2	2	3	2	4
De Novo Pyrimidine Synthesis	14	14	14	13	13	13	14	14	14	14	13	14	14
Apigenin derivatives	1	1	1	0	2	1	1	1	1	1	1	1	1
Folate Biosynthesis	21	21	17	16	20	17	19	14	18	20	18	21	16
CO2 uptake, carboxysome	0	0	0	0	6	4	4	0	0	0	0	0	3
L-Arabinose utilization	9	8	8	8	9	8	7	5	8	10	8	9	8
Redox-dependent regulation of nucleus processes	4	4	4	4	4	4	5	4	5	5	6	5	5
Copper homeostasis	7	6	6	7	8	9	17	8	10	9	8	8	14
Omega peptidases (EC 3.4.19.-)	3	1	2	0	3	2	1	1	1	2	1	1	2
Mannose Metabolism	8	15	10	11	11	11	14	12	15	17	17	17	14
CMP-N-acetylneuraminate Biosynthesis	4	4	9	3	5	4	4	4	5	4	0	4	7
Housecleaning nucleoside triphosphate pyrophosphatases	4	3	4	3	3	4	4	4	4	3	3	4	4
Bacterial hemoglobins	5	3	6	3	4	8	10	3	6	6	5	6	11
tRNA aminoacylation, Ser	1	1	1	1	1	1	1	1	1	1	1	1	1
Glutamine synthetases	2	2	2	2	2	2	2	2	2	2	2	2	2
Group II intron-associated genes	0	0	1	1	0	0	1	0	2	0	1	0	2
Osmoregulation	2	3	7	2	4	3	5	2	5	2	3	7	4
tRNA aminoacylation, Cys	1	1	1	1	1	1	1	1	1	1	1	1	1
tRNA aminoacylation, Phe	2	2	2	2	2	2	2	0	2	2	2	2	2
D-ribose utilization	11	10	10	9	8	8	11	6	10	11	11	10	14
Protein chaperones	7	9	8	6	6	7	7	7	8	7	6	7	7
Ribonucleases in Bacillus	3	3	3	3	3	3	3	3	3	3	3	3	3
Rrf2 family transcriptional regulators	3	3	2	0	0	0	3	2	3	3	3	3	2
Menaquinone and Phylloquinone Biosynthesis	9	8	7	8	9	8	8	9	8	8	8	8	8
Branched-Chain Amino Acid Biosynthesis	12	13	12	14	15	13	13	13	14	16	15	15	12
Aminopeptidases (EC 3.4.11.-)	7	7	6	5	5	5	6	5	7	7	7	7	7
Nonhomologous End-Joining in Bacteria	4	4	5	0	4	4	4	4	4	4	4	4	4
Conjugative transposon, Bacteroidales	14	13	0	0	0	0	46	0	11	27	26	20	13
Rubrerythrin	2	2	3	3	2	2	3	2	3	3	2	3	3
Zinc resistance	1	1	1	1	2	2	2	2	1	1	1	2	1
Lignin degradation fragments	0	0	0	0	0	0	0	0	0	0	0	0	1
DNA topoisomerases, Type II, ATP-dependent	4	4	4	4	5	4	4	4	4	4	4	4	4
Putative TldE-TldD proteolytic complex	4	4	4	0	4	4	4	3	4	4	6	4	4
Methylthiotransferases	3	3	3	3	3	3	3	3	3	3	3	3	3
tRNA aminoacylation, Ala	1	1	1	1	1	1	1	1	1	1	1	2	1
RNA 3@1-terminal phosphate cyclase	1	1	0	0	1	1	1	1	2	2	0	2	1
Lactate utilization	3	3	3	3	3	3	3	3	3	3	3	3	3
NADH ubiquinone oxidoreductase	25	26	25	39	25	27	26	24	40	40	25	40	25
Glutaredoxins	2	1	0	0	0	0	2	0	2	1	1	3	1
Phage capsid proteins	2	0	0	0	0	2	0	0	0	2	0	0	0
Triacylglycerol metabolism	2	4	2	2	2	2	4	2	2	4	2	2	2
Toxin-antitoxin replicon stabilization systems	15	10	9	2	16	9	11	9	8	12	0	7	8
Central meta-cleavage pathway of aromatic compound degradation	0	6	6	0	0	0	6	0	7	7	7	7	6
Nitrate and nitrite ammonification	4	4	4	5	4	4	5	4	4	4	5	4	4
Glutathionylspermidine and Trypanothione	1	1	1	1	1	1	1	1	1	1	1	1	1
Myxoxanthophyll biosynthesis in Cyanobacteria	1	1	1	1	1	1	1	1	1	1	1	1	1
Alkylphosphonate utilization	10	0	0	3	0	0	8	6	11	0	7	0	0
Potassium homeostasis	15	16	18	13	18	16	16	14	18	15	15	19	17
Common Pathway For Synthesis of Aromatic Compounds (DAHP synthase to chorismate)	8	8	8	8	8	8	8	8	8	8	8	8	8
De Novo Purine Biosynthesis	13	13	13	14	13	13	13	13	13	13	13	13	13
ATP-dependent RNA helicases, bacterial	6	6	6	6	6	6	6	5	6	6	6	6	6
Pyruvate metabolism II: acetyl-CoA, acetogenesis from pyruvate	7	7	8	8	8	8	7	6	7	6	9	8	9
Quinate degradation	1	1	1	1	1	1	1	1	1	1	1	1	1
Arsenic resistance	10	6	2	4	3	0	8	6	4	7	3	0	8
Mercuric reductase	1	1	1	2	1	1	4	1	1	3	1	1	1
VC0266	0	0	0	1	0	0	0	0	0	0	0	0	0
tRNA aminoacylation, Asp and Asn	5	5	5	5	5	6	5	5	5	5	6	5	5
Glycine and Serine Utilization	19	17	18	17	17	17	20	17	18	18	19	17	17
tRNA aminoacylation, Arg	1	1	1	1	1	1	1	1	1	1	1	1	1
Biphenyl Degradation	0	0	4	0	0	0	0	0	0	0	0	0	0
Riboflavin, FMN and FAD metabolism	9	8	8	8	8	8	9	9	8	8	8	9	8
Oxidative stress	26	22	27	16	24	22	26	13	22	25	32	25	25
Bacterial Caspases	0	1	0	0	0	0	0	0	0	1	0	0	0
Nitrosative stress	1	0	0	0	0	0	1	0	0	0	0	0	1
Formaldehyde assimilation: Ribulose monophosphate pathway	0	0	0	0	0	0	0	0	1	0	1	0	0
tRNA aminoacylation, Lys	1	1	1	1	1	1	1	1	1	1	1	1	1
High affinity phosphate transporter and control of PHO regulon	8	9	8	4	6	6	14	6	8	10	11	7	10
DNA repair, bacterial	25	20	21	15	19	19	25	0	21	26	19	26	22
Polyprenyl Diphosphate Biosynthesis	6	6	5	5	3	4	6	6	8	4	2	4	6
N-heterocyclic aromatic compound degradation	6	13	6	4	4	6	7	4	13	11	8	14	13
Menaquinone and Phylloquinone Biosynthesis -- gjo	8	7	7	7	8	7	8	9	8	7	7	7	7
Denitrifying reductase gene clusters	4	0	0	0	0	0	4	0	0	0	0	0	4
DNA repair, bacterial RecFOR pathway	12	10	10	11	18	10	11	10	11	10	9	11	11
Nonmevalonate Branch of Isoprenoid Biosynthesis	7	7	7	7	7	7	7	7	10	7	7	7	7
Creatine and Creatinine Degradation	1	2	0	1	0	0	2	1	3	1	1	2	0
Chorismate: Intermediate for synthesis of Tryptophan, PAPA antibiotics, PABA, 3-hydroxyanthranilate and more.	13	15	16	13	14	13	13	13	13	13	16	13	13
Homogentisate pathway of aromatic compound degradation	4	5	0	4	0	0	4	0	4	4	0	4	0
Persister Cells	2	3	3	2	4	2	3	2	3	3	3	5	2
tRNA aminoacylation, Pro	1	1	1	1	1	1	1	1	1	1	1	1	1
Cluster containing Glutathione synthetase	2	3	0	3	3	3	3	3	3	3	3	3	0
YgjD and YeaZ	2	2	2	2	2	2	2	2	2	2	2	2	2
Entner-Doudoroff Pathway	29	32	26	17	22	22	30	24	34	32	28	34	31
Bacterial Cytoskeleton	21	19	21	19	21	20	19	18	19	21	19	20	19
Lipoprotein sorting system	3	5	3	2	3	3	7	4	4	4	3	3	4
Resistance to chromium compounds	3	3	2	1	1	1	4	2	2	1	3	1	2
Dehydrogenase complexes	11	12	10	9	10	10	10	10	12	11	10	12	11
Lysine Biosynthesis DAP Pathway	12	14	18	12	14	14	12	12	15	13	11	13	16
tRNA nucleotidyltransferase	1	1	1	1	1	1	1	1	1	1	1	1	1
Stringent Response, (p)ppGpp metabolism	2	2	2	2	2	2	2	2	2	2	2	2	2
Phenylalanine and Tyrosine Branches from Chorismate	5	5	5	5	5	5	5	5	5	5	5	5	5
Phosphate metabolism	21	25	25	19	24	20	26	16	22	23	38	28	22
Inorganic Sulfur Assimilation	0	0	0	0	0	0	0	0	0	0	9	0	0
Macromolecular synthesis operon	8	8	11	6	7	7	12	6	9	10	9	9	9
RNA processing orphans	0	0	0	0	0	0	0	0	0	0	1	0	0
Polyphosphate	5	5	5	4	5	4	5	5	5	5	5	5	5
Isoprenoinds for Quinones	8	8	7	7	5	6	8	8	11	6	4	6	8
Arginine Biosynthesis extended	8	7	7	7	7	7	7	0	7	7	7	7	7
Urease subunits	0	0	0	0	0	0	0	0	7	7	7	7	0
Pyruvate Alanine Serine Interconversions	8	7	7	8	8	7	7	5	7	7	8	7	7
Urea decomposition	0	0	0	0	0	0	0	0	9	9	12	12	0
Acetoin, butanediol metabolism	3	3	3	0	3	3	3	3	4	5	0	5	3
Arginine Deiminase Pathway	4	4	3	3	5	5	4	4	4	4	4	4	3
Hfl operon	1	1	1	1	1	1	1	1	1	1	1	2	1
Ribosome SSU bacterial	0	0	0	0	22	0	0	0	0	0	23	0	0
Methionine Degradation	8	11	7	8	7	7	8	8	11	8	11	9	8
Fatty acid metabolism cluster	6	7	6	6	5	6	5	5	6	5	7	5	6
Serine endopeptidase (EC 3.4.21.-)	1	2	1	1	1	2	1	1	4	1	1	2	1
Proline, 4-hydroxyproline uptake and utilization	6	0	0	0	0	0	6	3	6	7	0	6	6
tRNA aminoacylation, Tyr	1	1	1	1	1	1	1	1	1	1	1	1	1
Flavohaemoglobin	2	1	0	0	0	0	2	0	2	1	1	3	1
Phage packaging machinery	2	0	2	0	0	2	0	0	0	2	0	0	0
Copper Transport System	4	3	3	4	3	6	13	5	5	5	5	5	9
Type I Restriction-Modification	4	5	0	5	0	3	0	3	0	1	3	3	0
L-rhamnose utilization	20	15	0	0	0	0	0	0	17	14	0	14	0
Resistance to fluoroquinolones	4	4	4	4	5	4	4	4	4	4	4	4	4
Lactose utilization	7	8	7	3	6	6	7	4	6	9	5	7	6
D-galactarate, D-glucarate and D-glycerate catabolism - gjo	4	4	2	2	2	2	3	2	4	4	3	4	2
Cyanophycin Metabolism	5	2	0	0	4	0	0	0	0	0	2	2	0
DNA repair system including RecA, MutS and a hypothetical protein	3	2	3	2	2	2	3	0	3	3	4	4	3
Translation initiation factors bacterial	7	0	6	0	0	6	0	0	0	6	7	0	6
Glycerol and Glycerol-3-phosphate Uptake and Utilization	15	13	12	14	14	14	14	13	15	16	16	17	14
Peptidyl-prolyl cis-trans isomerase	7	7	6	8	7	6	7	7	7	7	7	7	6
Adenosyl nucleosidases	2	2	2	2	2	2	2	2	2	2	2	2	2
Methionine Biosynthesis	24	30	21	22	19	19	25	23	28	25	27	26	24
Glutamine, Glutamate, Aspartate and Asparagine Biosynthesis	20	22	22	21	25	23	20	20	26	26	22	25	20
Fructose utilization	0	7	0	0	0	0	0	0	0	8	0	7	0
Arginine Biosynthesis -- gjo	8	7	7	7	7	7	7	0	7	7	7	7	7
Isoprenoid Biosynthesis	17	16	16	16	15	15	17	15	23	16	14	16	16
Metallocarboxypeptidases (EC 3.4.17.-)	5	3	4	3	4	3	4	3	5	6	3	4	3
cAMP signaling in bacteria	23	29	25	21	22	14	29	14	42	43	33	38	22
Mycobacterium virulence operon involved in protein synthesis (LSU ribosomal proteins)	3	3	3	3	3	3	3	3	3	3	3	3	3
Peptidoglycan biosynthesis--gjo	6	6	6	7	6	6	6	6	6	6	6	6	6
Ribonuclease H	2	2	2	2	2	2	2	2	2	2	2	2	2
Pyridoxin (Vitamin B6) Biosynthesis	14	12	14	11	13	14	13	11	15	14	16	13	15
Galactosylceramide and Sulfatide metabolism	13	21	13	9	7	11	13	7	18	22	10	20	8
Methylglyoxal Metabolism	7	0	6	10	0	0	7	0	0	0	8	0	0
Glycolysis and Gluconeogenesis	16	16	16	14	14	14	15	13	16	17	18	16	18
Lipoprotein Biosynthesis	3	3	3	3	3	3	4	3	3	3	4	3	4
Pterin synthesis related cluster	13	16	18	11	19	14	12	10	14	13	29	21	13
Threonine degradation	7	5	5	5	6	6	7	4	6	7	6	7	8
Glycine cleavage system	4	4	4	4	4	4	4	4	4	4	4	4	4
A Hypothetical Protein Related to Proline Metabolism	3	2	2	2	2	2	2	2	2	3	3	2	2
Isoprenoid Biosynthesis: Interconversions	3	3	3	3	2	2	3	3	5	2	0	2	3
F0F1-type ATP synthase	9	0	9	0	9	10	0	0	0	0	0	0	9
Pterin carbinolamine dehydratase	9	9	5	9	5	4	9	5	9	9	5	9	5
Pentose phosphate pathway	16	16	16	15	15	17	16	13	17	17	22	19	18
Selenocysteine metabolism	0	0	2	2	2	2	2	0	0	0	0	0	2
Riboflavin, FMN and FAD metabolism in plants	15	13	17	14	16	14	16	14	15	13	13	16	13
Twin-arginine translocation system	3	2	3	2	2	2	2	2	2	3	2	3	2
Teichuronic acid biosynthesis	0	0	3	0	0	0	0	0	0	0	0	0	2
D-galactarate, D-glucarate and D-glycerate catabolism	3	3	2	2	2	2	2	2	3	3	3	3	2
Coenzyme A Biosynthesis	12	11	11	10	13	11	11	11	12	11	10	12	12
Queuosine-Archaeosine Biosynthesis	17	17	17	14	17	15	18	18	21	18	19	18	16
NADPH:quinone oxidoreductase 2	1	1	0	0	1	1	1	1	1	1	2	1	1
Thiazole- oxazole-modified microcin (TOMM) synthesis	0	0	0	2	0	0	0	0	0	0	0	0	0
Mycobacterium virulence operon possibly involved in quinolinate biosynthesis	3	3	3	3	3	3	3	3	3	3	3	3	3
DNA structural proteins, bacterial	2	1	2	1	2	2	1	1	1	1	5	1	1
SigmaB stress responce regulation	5	2	4	0	4	5	0	0	2	6	2	0	5
Ribosome activity modulation	1	1	1	1	1	1	1	1	1	1	1	1	1
Restriction-Modification System	5	5	0	5	0	5	0	4	0	5	5	5	0
YjeE	4	4	4	4	4	4	4	4	4	4	4	4	4
pyrimidine conversions	19	20	20	19	18	18	20	16	21	21	18	20	18
ABC transporter oligopeptide (TC 3.A.1.5.1)	0	1	0	0	0	1	0	0	0	0	0	0	0
Glycerate metabolism	7	7	6	5	6	6	6	6	7	7	8	7	7
Pterin metabolism	5	5	0	5	0	0	5	0	5	5	0	5	0
DNA processing cluster	4	4	4	4	4	4	4	4	4	4	4	5	4
Chitin and N-acetylglucosamine utilization	42	29	21	21	25	23	27	21	41	40	26	43	23
RNA pseudouridine syntheses	10	10	11	11	10	10	10	9	11	11	11	11	11
Magnesium transport	9	9	10	6	11	9	9	9	11	9	10	9	9
Periplasmic Stress Response	9	9	7	7	8	7	9	9	9	10	9	8	7
DNA repair, bacterial UvrD and related helicases	2	1	1	1	1	2	1	1	1	1	2	2	1
Heat shock dnaK gene cluster extended	12	13	12	12	12	13	12	12	12	12	12	12	12
N-Acetyl-Galactosamine and Galactosamine Utilization	0	0	0	16	0	0	0	0	10	0	0	0	0
Alginate metabolism	0	0	0	10	0	0	0	0	0	0	15	0	0
Xylose utilization	19	19	16	8	20	19	18	10	23	18	17	16	17
Siderophore Aerobactin	1	0	1	0	0	0	1	0	1	1	0	1	0
Serine Biosynthesis	8	7	8	7	7	7	9	8	8	8	8	7	7
Biogenesis of c-type cytochromes	7	7	6	5	6	7	9	6	7	17	7	7	6
DNA repair, bacterial RecBCD pathway	0	0	0	0	0	0	2	0	0	0	2	0	0
tRNA aminoacylation, Trp	1	1	1	1	1	1	1	1	1	1	1	1	1
Trehalose Uptake and Utilization	4	4	0	4	0	0	4	4	4	4	4	4	4
Murein Hydrolases	10	9	9	7	9	7	9	8	11	12	10	9	8
tRNA aminoacylation, Glu and Gln	6	6	6	6	6	7	6	6	6	6	7	6	6
DNA replication strays	7	3	4	0	2	2	8	3	4	3	2	6	2
Multidrug Resistance, Tripartite Systems Found in Gram Negative Bacteria	3	3	3	3	3	3	3	3	6	10	7	10	3
Coenzyme A Biosynthesis cluster	6	6	6	6	6	6	6	6	6	6	6	6	6
Threonine and Homoserine Biosynthesis	13	13	14	10	13	12	12	12	17	15	14	16	13
Recycling of Peptidoglycan Amino Acids	4	4	2	2	3	2	3	3	5	4	4	3	3
One-carbon metabolism by tetrahydropterines	6	6	5	5	5	5	6	5	6	6	5	6	5
Gentisate degradation	3	3	3	3	3	3	3	3	3	3	3	3	3
Mercury resistance operon	0	0	0	1	0	0	3	0	0	1	0	0	0
RNA processing and degradation, bacterial	3	3	3	3	3	3	3	3	4	3	3	3	3
Bacterial signal recognition particle (SRP)	2	2	2	2	2	2	2	2	2	2	2	2	2
Pyruvate metabolism I: anaplerotic reactions, PEP	4	4	4	4	4	4	4	3	4	4	4	4	4
Biotin biosynthesis Experimental	4	4	3	4	3	3	4	2	7	8	3	7	3
dTDP-rhamnose synthesis	12	12	11	8	10	10	11	11	13	13	8	12	9
Chorismate Synthesis	12	12	12	12	12	12	12	12	12	12	12	12	12
Broadly distributed proteins not in subsystems	2	2	2	5	2	2	2	1	2	2	4	2	2
Aromatic Amin Catabolism	0	0	0	0	0	0	0	0	0	0	0	0	0
DNA Repair Base Excision	10	11	14	7	19	12	11	11	11	11	13	12	11
Bacterial checkpoint-control-related cluster	3	3	3	3	3	3	3	3	3	3	3	3	3
tRNA aminoacylation, Val	1	1	1	1	1	1	1	1	1	1	1	1	1
Ribonucleotide reduction	3	3	3	3	3	3	3	3	3	3	5	3	3
tRNAs	13	13	12	11	12	13	13	0	13	0	12	0	12
Translation elongation factors bacterial	5	5	5	5	5	5	5	5	5	5	5	5	5
LOS core oligosaccharide biosynthesis	18	14	13	14	11	11	16	12	15	15	19	16	15
TCA Cycle	16	18	19	14	15	15	18	16	19	18	19	18	18
Formate hydrogenase	12	17	3	2	2	2	7	2	4	12	8	8	2
Peptidoglycan Biosynthesis	26	25	25	23	26	23	25	24	26	27	24	25	23
Purine conversions	25	24	22	21	22	22	23	21	26	26	25	25	23
Sialic Acid Metabolism	20	22	22	18	17	20	22	17	27	22	17	23	20
Valine degradation	9	10	9	9	10	10	8	8	10	10	11	9	9
YcfH	1	1	1	1	1	1	2	1	2	2	3	2	1
GroEL GroES	6	7	6	6	6	7	6	6	6	6	6	6	6
Biogenesis of cbb3-type cytochrome c oxidases	3	3	3	3	3	3	3	3	3	3	3	3	3
Mycobacterium virulence operon involved in fatty acids biosynthesis	3	3	2	0	3	2	2	0	3	3	2	3	3
Cobalt-zinc-cadmium resistance	36	44	26	27	31	33	70	23	50	47	49	39	51
Sucrose utilization	0	0	2	0	0	0	0	0	0	0	0	0	2
Terminal cytochrome C oxidases	16	13	13	13	14	13	14	13	13	13	18	13	17
L-fucose utilization temp	0	0	0	0	0	0	0	0	0	0	0	17	0
Trehalose Biosynthesis	18	12	18	10	17	17	16	12	12	15	12	12	18
Beta-lactamase	12	11	11	5	10	9	19	8	14	18	16	15	11
Butanol Biosynthesis	9	9	6	8	8	7	9	6	10	14	12	9	9
tRNA aminoacylation, Leu	1	1	1	1	1	1	1	1	1	1	1	1	1
Zinc regulated enzymes	13	0	0	12	0	0	14	13	15	14	16	0	0
D-gluconate and ketogluconates metabolism	14	16	12	5	9	9	15	10	16	16	11	18	14
Choline and Betaine Uptake and Betaine Biosynthesis	15	24	7	32	9	11	19	14	28	28	12	31	16
DNA repair, bacterial photolyase	1	1	1	1	1	1	1	1	1	1	1	1	1
Dipeptidases (EC 3.4.13.-)	0	0	0	0	0	0	0	0	0	1	0	0	0
NhaA, NhaD and Sodium-dependent phosphate transporters	1	3	3	3	3	2	2	0	2	1	2	1	1
Glycogen metabolism	7	5	10	4	7	8	8	6	3	6	4	5	7
Single-Rhodanese-domain proteins	1	1	1	1	1	1	1	1	1	1	1	1	1
Phage lysis modules	0	0	0	0	0	0	0	0	0	0	1	0	0
Ton and Tol transport systems	97	108	86	88	84	90	109	68	137	148	103	143	91
Ribosome biogenesis bacterial	9	9	9	9	9	9	9	9	12	10	11	10	9
Ammonia assimilation	7	7	7	7	7	7	7	7	7	7	7	7	7
Proline Synthesis	6	5	6	6	5	6	5	5	6	6	5	5	6
Cold shock, CspA family of proteins	5	4	3	3	2	2	7	3	4	7	3	5	3
Synthesis of osmoregulated periplasmic glucans	1	1	0	0	0	0	1	1	1	1	0	1	1
LysR-family proteins in Salmonella enterica Typhimurium	1	1	1	1	1	1	2	2	1	1	1	1	1
Respiratory Complex I	26	27	25	39	25	28	27	25	41	41	25	41	25
Cobalamin synthesis	8	8	0	9	8	8	8	8	8	8	8	8	8
D-Galacturonate and D-Glucuronate Utilization	37	44	29	21	23	24	36	26	43	43	39	41	35
Auxin biosynthesis	6	6	8	5	5	5	7	6	6	6	8	6	6
Alpha-Amylase locus in Streptocococcus	0	0	0	0	0	0	0	0	0	0	4	0	0
Rhamnose containing glycans	24	23	24	17	22	22	22	22	23	26	19	24	18
Proton-dependent Peptide Transporters	1	1	1	1	1	1	1	1	1	1	1	1	1
Lipoic acid metabolism	2	2	2	2	2	2	2	2	2	2	2	2	2
Iron-sulfur cluster assembly	22	19	18	18	18	18	19	0	19	20	21	19	20
Ribosomal protein S12p Asp methylthiotransferase	2	2	2	2	2	2	1	2	2	1	2	2	2
External and Outer Membrane Nucleases	0	0	0	1	0	0	0	0	0	0	0	0	0
Protection from Reactive Oxygen Species	11	10	8	7	7	7	7	3	8	10	9	10	10
Protein degradation	3	2	3	1	3	2	2	2	2	2	3	2	3
Purine Utilization	4	3	4	1	5	6	3	4	3	4	4	3	7
Spore Core Dehydration	1	1	1	1	1	1	1	1	1	1	1	1	1
Programmed frameshift	2	2	2	2	2	2	2	2	2	2	2	2	2
tRNA aminoacylation, His	1	1	1	1	1	1	1	1	1	1	1	1	1
RNA methylation	10	10	10	11	11	10	10	10	10	10	11	10	10
Carotenoids	11	12	10	8	12	10	10	10	14	10	0	11	11
Catechol branch of beta-ketoadipate pathway	0	0	0	0	0	0	0	0	0	0	0	0	0
Universal GTPases	17	16	15	15	15	15	15	0	16	16	15	17	15
Recycling of Peptidoglycan Amino Sugars	1	1	1	1	1	1	1	1	1	1	1	1	1
Maltose and Maltodextrin Utilization	13	12	13	13	9	11	13	0	0	20	18	16	15
tRNA modification Bacteria	35	34	34	35	36	34	37	31	36	35	37	37	35
tRNA aminoacylation, Thr	1	1	1	1	1	1	1	1	1	1	1	1	1
Arginine and Ornithine Degradation	11	9	9	9	10	11	10	10	11	12	10	10	9
Transcription factors bacterial	10	9	9	9	8	10	10	7	10	9	9	8	11
Bacterial Chemotaxis	0	0	0	0	0	0	0	0	0	0	8	0	0
Salicylate ester degradation	1	4	2	0	2	1	1	1	4	6	3	3	1
Cysteine Biosynthesis	10	14	12	12	9	9	8	9	11	12	14	10	14
Muconate lactonizing enzyme family	4	3	3	3	2	2	2	2	4	2	2	3	2
DNA ligases	4	4	5	1	4	4	4	4	4	4	4	4	4
N-linked Glycosylation in Bacteria	12	9	10	8	11	16	10	9	9	9	8	8	11
DNA repair, UvrABC system	6	6	5	4	5	4	5	5	5	6	6	5	6
Biogenesis of cytochrome c oxidases	2	0	0	2	1	2	1	1	0	2	4	0	0
Acetolactate synthase subunits	2	2	2	2	2	2	2	2	3	4	2	4	2
Teichoic and lipoteichoic acids biosynthesis	0	0	0	0	0	0	0	0	0	0	5	0	0
Translation termination factors bacterial	11	11	11	11	12	11	11	0	11	12	12	13	11
Terminal cytochrome d ubiquinol oxidases	0	0	0	0	0	0	0	0	0	0	0	0	0
Transcription initiation, bacterial sigma factors	6	6	5	5	5	5	8	5	6	8	8	6	6
Lysine Biosynthesis DAP Pathway, GJO scratch	12	14	18	12	14	14	12	12	15	13	11	13	16
LysR-family proteins in Escherichia coli	3	5	2	3	2	2	4	3	4	4	4	4	4
Uracil-DNA glycosylase	2	2	2	1	2	2	2	2	2	3	2	3	2
Salicylate and gentisate catabolism	5	8	5	4	5	4	5	4	8	10	6	7	4
Anaerobic respiratory reductases	8	8	8	6	6	6	10	6	6	9	7	7	9
Biotin biosynthesis	0	0	7	0	0	0	0	0	10	10	0	8	6
tRNA aminoacylation, Met	1	1	1	1	1	1	1	1	1	1	1	1	1
Hemin transport system	6	8	5	9	8	5	8	7	11	10	11	10	6
Selenoprotein O	0	0	1	1	0	0	0	0	0	0	0	0	0
Soluble cytochromes and functionally related electron carriers	15	15	19	10	15	12	16	11	16	19	15	16	15
Phosphoglycerate mutase protein family	4	3	1	3	3	3	2	2	3	3	3	3	3
riboflavin to FAD	4	4	4	4	4	4	4	4	4	4	4	4	4
Lanthionine Synthetases	0	7	0	0	4	1	4	0	5	3	6	3	1
Polyamine Metabolism	9	8	8	8	10	9	13	10	11	14	10	12	8
Multidrug Resistance Efflux Pumps	24	20	23	15	20	19	31	14	26	24	24	25	23
Leucine Biosynthesis	5	5	5	6	6	5	5	5	5	5	6	5	5
Ribosome LSU bacterial	0	0	32	0	0	0	0	30	0	31	0	0	33
Listeria surface proteins: Internalin-like proteins	1	14	1	16	8	2	1	1	9	23	9	8	0
Heme, hemin uptake and utilization systems in GramPositives	2	2	0	2	2	3	2	2	2	2	2	2	2
Mycobacterium virulence operon involved in DNA transcription	2	2	2	2	2	2	2	2	2	2	2	2	2
Phage tail proteins 2	0	1	0	0	0	0	0	0	1	2	0	1	0
RuvABC plus a hypothetical	4	4	4	4	4	4	4	4	4	4	4	4	4
Glutamate and Aspartate uptake in Bacteria	0	2	2	3	3	3	2	2	2	2	2	2	2
Signal peptidase	4	4	4	3	4	4	4	4	4	4	4	4	4
Polyhydroxybutyrate metabolism	13	12	10	9	8	9	9	9	14	11	11	11	9
DNA repair, bacterial MutL-MutS system	7	5	6	4	6	5	6	5	7	7	7	7	5
Thiamin biosynthesis	14	11	8	11	11	11	13	12	14	11	12	14	9
Histidine Biosynthesis	11	12	13	11	11	11	12	11	11	12	12	12	12
2-phosphoglycolate salvage	0	0	0	0	0	0	0	0	0	0	0	0	2
Fermentations: Lactate	1	1	3	1	3	5	3	0	1	0	4	4	6
Copper transport and blue copper proteins	3	2	2	2	3	3	2	1	3	2	2	3	3
CRISPRs	0	0	0	6	0	0	5	0	0	0	0	0	0
Glutamate dehydrogenases	3	2	3	3	2	3	2	2	3	3	2	2	3
Folate biosynthesis cluster	10	10	9	9	10	9	9	9	9	9	11	10	10
Phage tail fiber proteins	2	0	1	0	3	3	1	1	0	3	0	0	0
Polysaccharide deacetylases	2	2	2	0	2	3	3	2	2	2	2	3	3
DedA family of inner membrane proteins	2	2	3	2	2	3	2	2	2	2	2	2	3
Capsular heptose biosynthesis	8	7	8	8	7	7	11	10	9	8	10	7	9
Periplasmic disulfide interchange	1	2	1	1	1	1	2	1	2	4	3	2	1
Acetyl-CoA fermentation to Butyrate	10	9	8	8	8	9	7	7	10	9	10	9	8
Quinone oxidoreductase family	1	2	2	2	1	1	3	3	2	2	2	5	2
5-FCL-like protein	31	30	21	24	28	25	33	22	31	35	30	32	24
KDO2-Lipid A biosynthesis	17	13	0	13	0	13	13	12	15	16	0	14	0
Sporulation-associated proteins with broader functions	1	1	1	1	1	1	1	1	1	1	1	1	1
Flavodoxin	2	0	0	2	2	1	0	0	2	2	2	0	3
NAD and NADP cofactor biosynthesis global	14	14	15	13	16	14	16	14	17	15	15	17	15
Mycobacterium virulence operon involved in protein synthesis (SSU ribosomal proteins)	4	4	4	4	4	4	0	4	4	0	4	4	4
Nudix proteins (nucleoside triphosphate hydrolases)	6	6	7	6	6	6	7	6	6	6	6	7	6
Succinate dehydrogenase	3	3	3	3	3	3	3	3	5	3	3	3	3

## Sheet: role
Gene	D. koreensis DSM 19938	Dyadobacter sp. SG02	D. jiangsuensis DSM 29057	Dyadobacter sp. 50-39	Dyadobacter sp. UBA7685	D. beijingensis DSM 21582	D. fermentans DSM 18053	D. psychrophilus DSM 22270	D. alkalitolerans DSM 23607	Dyadobacter sp. Leaf189	D. crusticola DSM 16708	D. soli DSM 25329	D. tibetensis Y620-1
Agmatine deiminase (EC 3.5.3.12)	2	2	2	2	2	2	2	2	2	2	2	4	2	0
Ribose ABC transport system, periplasmic ribose-binding protein RbsB (TC 3.A.1.2.1)	1	1	1	1	0	1	1	1	1	0	0	1	1	3
Urea ABC transporter, ATPase protein UrtE	1	1	0	0	0	0	0	0	0	0	0	0	0	11
SSU ribosomal protein S8p (S15Ae)	1	0	0	0	0	0	0	0	0	0	1	0	0	11
23S rRNA (guanine-N-2-) -methyltransferase rlmL EC 2.1.1.-)	0	0	0	0	0	0	0	0	0	0	1	0	1	11
Transaldolase (EC 2.2.1.2)	2	2	2	1	1	2	1	1	2	2	2	4	1	0
DNA primase (EC 2.7.7.-)	3	3	4	7	1	2	3	4	6	2	1	4	1	0
Ribosomal large subunit pseudouridine synthase E (EC 4.2.1.70)	1	1	1	1	1	1	1	1	2	1	1	1	2	0
LSU ribosomal protein L18p (L5e)	0	0	0	0	1	0	0	1	1	0	0	1	0	9
Predicted transcriptional regulator of N-Acetylglucosamine utilization, GntR family	1	2	2	2	2	1	1	1	1	1	1	2	0	1
SSU ribosomal protein S2p (SAe)	1	0	0	0	0	0	0	0	0	0	1	0	0	11
UPF0301 protein YqgE	1	1	1	1	1	1	0	0	0	1	1	1	1	3
Lysyl-tRNA synthetase (class II) (EC 6.1.1.6)	1	1	1	1	1	1	1	1	1	1	1	1	1	0
Alpha-L-fucosidase (EC 3.2.1.51)	0	5	0	0	0	0	0	0	0	0	0	0	0	12
FIG004453: protein YceG like	1	1	1	1	1	1	1	0	0	1	1	1	1	2
SSU ribosomal protein S1p	1	0	0	0	0	0	0	0	0	0	1	0	0	11
Macrolide-specific efflux protein MacA	1	1	1	1	1	1	1	1	1	1	1	1	1	0
N-acetylmuramoyl-L-alanine amidase (EC 3.5.1.28)	9	4	12	6	6	6	6	4	2	2	4	9	3	0
Transketolase, C-terminal section (EC 2.2.1.1)	3	3	3	3	2	3	3	3	3	2	2	3	3	0
Sulfur carrier protein ThiS	0	1	0	0	0	0	0	1	0	0	0	0	0	11
Cobalt/zinc/cadmium efflux RND transporter, membrane fusion protein, CzcB family	0	0	0	0	0	0	0	0	0	0	0	1	0	12
Maltose phosphorylase (EC 2.4.1.8)	1	1	0	1	0	1	1	1	0	0	0	1	1	5
Glucose-methanol-choline (GMC) oxidoreductase:NAD binding site	9	7	7	6	5	5	5	6	5	5	5	7	6	0
FKBP-type peptidyl-prolyl cis-trans isomerase FkpA precursor (EC 5.2.1.8)	0	2	2	2	2	2	2	0	0	0	2	2	4	4
Alternative cytochrome c oxidase polypeptide CoxP (EC 1.9.3.1)	1	1	1	1	1	1	1	1	1	1	1	1	1	0
NAD kinase (EC 2.7.1.23)	1	1	1	1	1	1	1	1	1	1	1	1	1	0
Alkyl hydroperoxide reductase protein C (EC 1.6.4.-)	1	1	1	1	1	1	1	1	1	1	1	1	1	0
Phosphoglycerate kinase (EC 2.7.2.3)	2	2	2	2	2	2	2	2	2	2	2	2	2	0
Twin-arginine translocation protein TatA	1	1	1	1	1	1	2	1	2	1	1	1	1	0
2-isopropylmalate synthase (EC 2.3.3.13)	2	2	2	2	2	2	2	2	2	2	2	2	2	0
Enoyl-[acyl-carrier-protein] reductase [NADH] (EC 1.3.1.9)	1	1	1	1	1	1	1	1	1	1	1	1	1	0
Membrane alanine aminopeptidase N (EC 3.4.11.2)	1	1	1	1	1	1	1	1	1	1	1	1	1	0
LSU ribosomal protein L27p	0	0	0	0	1	0	0	1	1	0	0	1	0	9
Methionyl-tRNA formyltransferase (EC 2.1.2.9)	2	0	0	0	0	0	1	1	1	1	0	1	0	7
tRNA-Gly-GCC	1	0	1	1	0	1	1	1	1	1	1	0	1	3
Epoxyqueuosine (oQ) reductase QueG	1	1	1	1	1	1	1	1	1	1	1	1	1	0
Mutator mutT protein (7,8-dihydro-8-oxoguanine-triphosphatase) (EC 3.6.1.-)	1	1	1	1	1	1	1	1	1	1	1	1	2	0
Two-component sensor kinase SA14-24	0	0	0	0	0	0	0	0	0	1	0	0	0	12
2-Amino-2-deoxy-isochorismate synthase (EC 4.1.3.-)	0	0	0	0	0	1	0	0	0	0	0	0	0	12
Lipopolysaccharide heptosyltransferase I (EC 2.4.1.-)	1	0	0	0	0	1	0	1	0	0	0	0	0	10
3-hydroxyacyl-[acyl-carrier-protein] dehydratase, FabZ form (EC 4.2.1.59)	1	1	1	1	1	1	1	1	1	1	1	1	1	0
Indole-3-glycerol phosphate synthase (EC 4.1.1.48)	2	2	2	2	2	2	2	2	2	2	2	2	2	0
Xylose isomerase (EC 5.3.1.5)	1	1	1	1	1	1	1	1	1	1	1	1	1	0
Anti-sigma B factor RsbT	0	0	0	0	0	0	2	0	0	0	0	2	0	11
Hypothetical protein YaeJ with similarity to translation release factor	1	1	1	1	0	1	1	1	1	1	1	1	1	1
Creatinine amidohydrolase (EC 3.5.2.10)	0	1	1	1	1	1	0	0	0	0	0	0	0	8
6-phosphofructokinase (EC 2.7.1.11)	1	1	2	1	1	1	1	1	1	1	1	1	2	0
Citrate synthase (si) (EC 2.3.3.1)	1	1	1	1	1	1	1	1	1	1	1	1	2	0
Organic hydroperoxide resistance protein	2	1	1	0	0	1	0	1	0	1	1	1	1	4
Cell division protein FtsI [Peptidoglycan synthetase] (EC 2.4.1.129)	3	3	3	3	3	6	3	3	3	3	9	3	3	0
Alanine dehydrogenase (EC 1.4.1.1)	2	2	2	2	1	2	2	2	2	2	2	2	3	0
Beta-hexosaminidase (EC 3.2.1.52)	6	5	10	6	4	6	6	4	4	4	4	6	14	0
Lipoprotein releasing system ATP-binding protein LolD	1	1	2	3	2	2	1	2	1	1	1	2	1	0
tRNA pseudouridine synthase C (EC 4.2.1.70)	2	2	2	2	0	2	2	2	2	2	2	2	2	1
tRNA dihydrouridine synthase B (EC 1.-.-.-)	1	1	1	1	1	1	1	1	1	1	1	1	1	0
Transcription elongation factor GreA	1	1	1	1	1	1	1	1	1	1	1	1	1	0
Alfa-L-rhamnosidase (EC 3.2.1.40)	0	3	3	0	0	2	5	0	0	0	0	3	0	8
Glycyl-tRNA synthetase (EC 6.1.1.14)	1	1	1	1	1	1	1	1	1	1	1	1	1	0
Cyanophycinase (EC 3.4.15.6)	1	1	0	0	0	1	2	0	0	0	1	0	0	8
TldD family protein, Actinobacterial subgroup	3	2	2	2	2	2	2	2	2	2	2	2	0	1
Urease alpha subunit (EC 3.5.1.5)	3	3	3	0	0	0	0	0	0	0	0	3	0	9
Delta-1-pyrroline-5-carboxylate dehydrogenase (EC 1.2.1.88)	0	2	2	2	2	0	2	0	0	0	0	2	0	7
Outer membrane protein A precursor	0	3	2	3	1	1	0	2	2	1	0	0	0	5
Excinuclease ABC subunit B	1	1	1	1	1	1	1	1	1	1	1	1	1	0
Ketol-acid reductoisomerase (EC 1.1.1.86)	2	2	2	2	2	2	2	2	2	2	2	2	2	0
Membrane fusion component of tripartite multidrug resistance system	2	3	2	1	1	1	1	1	1	1	1	3	1	0
Anti-sigma B factor antagonist RsbV	1	0	1	0	0	1	0	2	2	1	1	1	0	5
Lipid carrier : UDP-N-acetylgalactosaminyltransferase (EC 2.4.1.-)	1	1	1	1	1	1	2	1	2	5	2	1	1	0
Aminodeoxychorismate lyase (EC 4.1.3.38)	3	3	3	3	3	3	3	3	3	3	3	3	3	0
SSU ribosomal protein S11p (S14e)	1	0	0	0	0	0	0	0	0	0	1	0	0	11
Peptidyl-prolyl cis-trans isomerase (EC 5.2.1.8)	2	2	2	2	2	2	2	2	2	2	2	2	2	0
Hydrolase, alpha/beta fold family functionally coupled to Phosphoribulokinase	1	1	1	1	1	1	1	1	1	1	1	1	1	0
DNA repair protein RadA	2	2	2	2	1	2	2	2	2	2	2	2	2	0
Pyruvate carboxyl transferase subunit A (EC 6.4.1.1)	0	0	0	0	0	0	0	0	0	0	0	0	0	13
Muconolactone isomerase (EC 5.3.3.4),putative	0	0	0	0	0	0	0	0	0	0	0	0	0	13
Glycosyl transferase, group 2 family protein	0	0	0	0	0	0	0	0	3	2	6	0	2	9
ATP-dependent protease La (EC 3.4.21.53) Type I	2	2	2	2	2	2	2	2	2	2	2	2	2	0
Potassium efflux system KefA protein	2	2	3	2	1	2	1	2	3	3	4	1	2	0
3-dehydroquinate synthase (EC 4.2.3.4)	4	4	4	4	4	4	4	4	4	4	4	4	4	0
Isoleucyl-tRNA synthetase (EC 6.1.1.5)	1	1	1	1	1	1	1	1	1	1	1	1	1	0
Cytochrome c-type biogenesis protein CcmC, putative heme lyase for CcmE	1	2	1	2	1	1	1	1	1	1	1	4	1	0
Predicted L-rhamnose isomerase RhaI (EC 5.3.1.14)	0	1	1	0	0	1	1	0	0	0	0	1	0	8
Fumarylacetoacetate hydrolase family protein	9	9	9	9	9	9	9	9	9	9	9	9	9	0
Transcriptional regulator of rhamnose utilization, GntR family	0	2	2	0	0	2	2	0	0	0	0	2	0	8
Phosphoribosylglycinamide formyltransferase (EC 2.1.2.2)	2	2	2	2	2	2	2	2	2	2	2	2	2	0
Thiamin-regulated outer membrane receptor Omr1	1	1	1	1	1	1	1	1	1	1	1	1	1	0
Lysyl endopeptidase (EC 3.4.21.50)	0	1	3	0	0	1	0	0	0	1	0	0	0	9
Death on curing protein, Doc toxin	0	1	3	0	0	1	2	2	1	0	1	1	0	5
Octanoate-[acyl-carrier-protein]-protein-N-octanoyltransferase	1	1	1	1	1	1	1	1	1	1	1	1	1	0
Tryptophanyl-tRNA synthetase (EC 6.1.1.2)	1	1	1	1	1	1	1	1	1	1	1	1	1	0
Beta-xylosidase (EC 3.2.1.37)	4	4	3	5	0	3	5	3	3	5	6	4	0	2
Iron-sulfur cluster assembly ATPase protein SufC	4	4	4	4	2	4	4	4	4	4	4	4	4	0
ATP-dependent Clp protease, ATP-binding subunit ClpC	1	0	0	0	0	1	0	0	0	0	0	0	0	11
DNA polymerase I (EC 2.7.7.7)	1	1	1	1	1	1	1	1	1	1	1	1	1	0
ATPase component BioM of energizing module of biotin ECF transporter	0	1	3	0	0	0	0	0	1	0	0	2	0	9
Glucose-6-phosphate isomerase (EC 5.3.1.9)	1	1	1	1	1	1	1	1	1	1	1	1	1	0
Salicylate hydroxylase (EC 1.14.13.1)	0	2	6	2	2	2	2	2	4	0	2	4	0	3
Alternative cytochrome c oxidase polypeptide CoxO (EC 1.9.3.1)	2	2	2	2	2	2	2	2	2	2	2	2	2	0
Septum formation protein Maf	1	1	1	1	1	1	1	1	1	1	1	1	1	0
Molybdate-binding domain of ModE	2	1	1	1	1	1	1	0	0	0	0	1	0	5
Nitrate/nitrite response regulator protein	1	0	0	1	1	0	0	0	0	0	0	0	1	9
Acyl-[acyl-carrier-protein]--UDP-N-acetylglucosamine O-acyltransferase (EC 2.3.1.129)	0	1	1	1	1	1	1	0	0	1	0	1	1	4
Menaquinone-specific isochorismate synthase (EC 5.4.4.2)	2	2	2	2	2	4	2	2	2	2	2	2	2	0
AMP nucleosidase (EC 3.2.2.4)	1	1	1	1	1	1	1	1	1	1	1	1	1	0
diguanylate cyclase/phosphodiesterase (GGDEF & EAL domains) with PAS/PAC sensor(s)	2	2	2	6	2	0	2	7	5	6	3	2	2	1
Histidinol-phosphatase (EC 3.1.3.15)	1	1	1	1	1	1	1	1	1	1	1	1	1	0
(R)-citramalate synthase (EC 2.3.1.182)	1	1	1	1	1	1	1	1	1	1	1	1	1	0
Exodeoxyribonuclease III (EC 3.1.11.2)	2	3	2	2	0	2	3	2	3	2	3	5	1	1
Argininosuccinate lyase (EC 4.3.2.1)	2	2	2	2	0	2	2	2	2	2	2	2	2	1
Programmed cell death toxin MazF like	0	0	3	0	0	0	0	0	1	0	0	3	0	10
6-pyruvoyl tetrahydrobiopterin synthase (EC 4.2.3.12)	2	4	4	4	2	4	4	2	2	2	2	4	4	0
Nucleoside triphosphate pyrophosphohydrolase MazG (EC 3.6.1.8)	1	1	1	1	1	1	1	1	1	1	1	1	1	0
RNA polymerase sigma-54 factor RpoN	2	1	1	1	1	1	1	1	1	1	1	1	1	0
4-oxalomesaconate hydratase (EC 4.2.1.83)	0	0	0	0	0	0	0	1	0	0	0	0	0	12
Hypothetical protein involved in heavy metal export	0	0	0	0	0	0	0	0	0	0	0	0	1	12
Alcohol dehydrogenase, zinc-containing	0	0	0	0	0	0	1	0	0	0	0	1	0	11
IMP cyclohydrolase (EC 3.5.4.10)	1	1	1	1	1	1	1	1	1	1	1	1	1	0
TolA protein	1	1	1	2	2	1	1	0	1	1	1	1	0	2
RND efflux system, outer membrane lipoprotein, NodT family	4	4	4	3	0	2	4	2	3	1	2	4	1	1
Urea ABC transporter, ATPase protein UrtD	1	1	0	0	0	0	0	0	0	0	0	0	0	11
Long-chain-fatty-acid--CoA ligase (EC 6.2.1.3)	1	0	0	1	1	1	0	2	2	1	1	0	1	4
Alpha-acetolactate decarboxylase (EC 4.1.1.5)	0	1	1	1	1	1	1	1	1	1	1	1	0	2
Alkyl hydroperoxide reductase subunit C-like protein	3	6	6	6	3	3	3	6	6	3	3	6	6	0
Cytochrome c-type biogenesis protein ResA	0	0	1	1	1	1	1	0	0	0	1	3	0	6
Alkylhydroperoxidase protein D	1	1	1	1	1	1	1	1	1	1	1	1	1	0
2-hydroxy-6-oxo-6-phenylhexa-2,4-dienoate hydrolase (EC 3.7.1.-)	4	4	4	3	0	3	0	3	6	0	0	4	0	5
Macrolide export ATP-binding/permease protein MacB (EC 3.6.3.-)	1	1	1	1	1	1	1	1	1	1	1	1	1	0
Chorismate mutase I (EC 5.4.99.5)	4	4	4	4	4	4	4	4	4	4	4	4	4	0
Cell division protein FtsH (EC 3.4.24.-)	2	2	1	1	1	2	2	2	1	1	1	1	1	0
Ribulokinase (EC 2.7.1.16)	1	1	1	1	1	1	1	1	1	1	1	1	2	0
L-serine dehydratase, alpha subunit (EC 4.3.1.17)	0	0	0	0	0	0	2	0	0	0	0	0	0	12
Rod shape-determining protein MreB	1	1	1	1	1	1	1	1	1	1	1	1	1	0
5-methyltetrahydrofolate--homocysteine methyltransferase (EC 2.1.1.13)	1	1	1	1	1	1	1	1	1	1	1	1	1	0
2-heptaprenyl-1,4-naphthoquinone methyltransferase (EC 2.1.1.163)	2	2	4	4	4	0	4	2	2	2	4	2	0	2
Beta-lactamase class C and other penicillin binding proteins	8	5	6	9	3	3	6	3	4	5	4	6	0	1
Urea ABC transporter, permease protein UrtB	1	1	0	0	0	0	0	0	0	0	0	0	0	11
ElaA protein	1	1	1	1	1	1	1	1	1	1	1	1	1	0
Carboxynorspermidine dehydrogenase, putative (EC 1.1.1.-)	1	1	1	1	1	1	1	1	1	1	1	1	1	0
Hydroxyacylglutathione hydrolase (EC 3.1.2.6)	2	1	1	2	1	1	2	1	4	1	1	1	2	0
Cytochrome d ubiquinol oxidase subunit I (EC 1.10.3.-)	0	0	0	0	0	0	0	0	0	0	0	0	0	13
4-hydroxybenzoyl-CoA thioesterase family active site	2	3	1	1	1	1	1	1	1	1	1	1	2	0
Azurin	2	3	3	2	1	2	3	3	2	3	3	2	2	0
Thymidine kinase (EC 2.7.1.21)	1	1	1	1	1	1	1	1	1	1	1	1	1	0
Amidophosphoribosyltransferase (EC 2.4.2.14)	1	1	1	1	1	1	1	1	1	1	1	1	1	0
Branched-chain alpha-keto acid dehydrogenase, E1 component, alpha subunit (EC 1.2.4.4)	4	4	4	4	4	4	4	4	4	4	4	4	4	0
Acyl-phosphate:glycerol-3-phosphate O-acyltransferase PlsY	1	1	1	1	1	1	1	1	1	1	1	1	1	0
Conjugative transposon protein TraJ	2	2	1	4	0	1	1	1	0	0	0	2	0	5
Glycogen phosphorylase (EC 2.4.1.1)	2	2	1	2	1	2	2	2	2	2	2	2	2	0
MotA/TolQ/ExbB proton channel family protein	2	2	2	2	2	2	2	2	2	2	2	2	2	0
L-ribulose-5-phosphate 4-epimerase (EC 5.1.3.4)	1	1	1	1	1	1	1	1	1	1	1	1	1	0
D-beta-hydroxybutyrate dehydrogenase (EC 1.1.1.30)	1	2	4	2	2	3	2	1	2	1	1	2	1	0
Aerobactin siderophore receptor IutA	0	2	2	2	0	0	2	0	2	0	0	2	0	7
Low-affinity inorganic phosphate transporter	1	1	1	1	1	1	1	1	1	1	1	1	1	0
4-oxalocrotonate tautomerase (EC 5.3.2.-)	1	1	1	1	0	1	0	1	1	0	0	1	0	5
4@1-phosphopantetheinyl transferase (EC 2.7.8.-)	0	0	0	0	0	0	0	0	0	0	0	0	1	12
Type cbb3 cytochrome oxidase biogenesis protein CcoI	1	1	1	1	1	1	1	1	1	1	1	1	1	0
Beta-1,3-glucosyltransferase	0	1	1	0	1	0	1	0	0	0	0	0	0	9
Galactokinase (EC 2.7.1.6)	1	3	1	1	1	1	1	1	1	1	1	2	1	0
Alpha-ribazole-5@1-phosphate phosphatase (EC 3.1.3.73)	2	2	2	2	2	2	2	2	0	2	2	2	4	1
Ribosomal large subunit pseudouridine synthase A (EC 4.2.1.70)	3	3	3	0	0	0	0	3	3	0	0	3	3	6
Ribosomal protein S6 glutaminyl transferase	2	1	2	1	1	1	1	1	1	1	1	1	1	0
Ribose-phosphate pyrophosphokinase (EC 2.7.6.1)	2	2	2	2	2	2	2	2	2	2	2	2	2	0
Proline iminopeptidase (EC 3.4.11.5)	0	0	0	0	0	0	0	0	0	0	0	1	0	12
Tryptophan synthase beta chain (EC 4.2.1.20)	6	3	3	3	3	3	3	3	3	3	3	3	3	0
tRNA-Ser-GGA	1	0	1	1	0	1	1	1	1	1	1	0	1	3
NAD-dependent protein deacetylase of SIR2 family	2	2	2	2	2	2	2	2	2	2	2	2	2	0
LSU ribosomal protein L28p	0	0	0	0	1	0	0	1	1	0	0	1	0	9
2-amino-3-ketobutyrate coenzyme A ligase (EC 2.3.1.29)	6	4	4	6	4	4	4	4	4	4	4	4	4	0
RecD-like DNA helicase YrrC	1	0	0	1	0	0	0	0	0	0	0	0	0	11
Polysaccharide deacetylase, caspase activity	0	0	0	0	0	1	0	0	0	0	0	1	0	11
Transcriptional regulator, IclR family	0	0	0	0	0	1	0	0	0	0	0	0	0	12
GMP synthase [glutamine-hydrolyzing], ATP pyrophosphatase subunit (EC 6.3.5.2)	0	0	0	0	0	0	2	0	0	0	0	0	0	12
Hypothetical transmembrane protein coupled to NADH-ubiquinone oxidoreductase chain 5 homolog	0	1	1	2	1	1	1	0	0	2	0	1	0	5
hypothetical protein that often co-occurs with aconitase	1	1	1	0	0	1	0	1	0	0	0	1	0	7
Phosphoribosylformylglycinamidine synthase, glutamine amidotransferase subunit (EC 6.3.5.3)	1	1	1	1	1	1	1	1	1	1	1	1	1	0
Arylsulfatase (EC 3.1.6.1)	2	1	2	4	1	2	2	1	2	3	0	2	4	1
Dihydrolipoamide acyltransferase component of branched-chain alpha-keto acid dehydrogenase complex (EC 2.3.1.168)	4	4	4	4	4	4	4	4	4	4	4	4	4	0
Regulator of nucleoside diphosphate kinase	1	0	1	1	0	0	1	2	1	1	0	0	1	5
ATP synthase delta chain (EC 3.6.3.14)	0	0	0	0	0	0	1	1	1	1	1	0	0	8
Error-prone repair homolog of DNA polymerase III alpha subunit (EC 2.7.7.7)	1	4	3	4	2	2	3	1	2	1	1	2	0	1
Signal peptidase I (EC 3.4.21.89)	2	2	2	2	2	2	2	2	2	2	2	2	1	0
5@1-nucleotidase YjjG (EC 3.1.3.5)	0	1	1	1	1	0	1	1	1	1	0	0	0	5
Nicotinate phosphoribosyltransferase (EC 2.4.2.11)	2	2	2	2	2	2	2	2	2	2	2	2	2	0
LSU ribosomal protein L31p, zinc-independent	0	0	0	0	0	0	0	1	1	0	0	0	0	11
Translation elongation factor Tu	3	3	3	2	2	3	3	3	3	3	3	2	3	0
Phosphomethylpyrimidine kinase (EC 2.7.4.7)	0	2	2	2	2	0	2	0	0	0	0	0	0	8
Type cbb3 cytochrome oxidase biogenesis protein CcoS, involved in heme b insertion	2	2	2	2	2	2	2	2	2	2	2	2	2	0
Glucose dehydrogenase, PQQ-dependent (EC 1.1.5.2)	9	27	21	21	12	21	18	18	15	6	6	21	0	1
GTP-binding protein Obg	1	1	1	1	0	1	1	1	1	1	1	1	1	1
Sulfite reductase [NADPH] flavoprotein alpha-component (EC 1.8.1.2)	0	0	0	0	0	1	1	1	1	0	1	1	1	6
YafQ toxin protein	0	0	0	0	0	0	0	0	0	0	0	0	1	12
Signal peptidase-like protein	1	1	1	1	1	1	1	1	1	1	1	1	1	0
Mercuric transport protein, MerT	0	0	0	1	0	0	0	0	0	0	0	0	0	12
Altronate oxidoreductase (EC 1.1.1.58)	2	2	2	2	2	2	2	2	2	2	2	2	2	0
Porphobilinogen synthase (EC 4.2.1.24)	2	1	2	2	2	1	2	1	1	1	1	2	2	0
Hemin ABC transporter, permease protein	1	1	1	1	1	1	1	1	0	1	1	1	1	1
Glycosyltransferase PglI (EC 2.4.1.-)	0	1	1	2	1	0	0	1	0	0	0	1	0	7
Histidinol-phosphate aminotransferase (EC 2.6.1.9)	3	2	2	2	2	3	2	3	2	2	2	2	2	0
Type I restriction-modification system, restriction subunit R (EC 3.1.21.3)	2	2	0	0	0	2	2	0	0	2	0	0	2	7
programmed frameshift-containing	1	1	1	1	1	1	1	1	1	1	1	1	1	0
High-affnity carbon uptake protein Hat/HatR	0	0	0	2	0	0	0	2	0	2	2	0	0	9
Excinuclease ABC subunit C	1	1	1	1	1	1	1	1	1	1	1	1	1	0
Peptide deformylase (EC 3.5.1.88)	2	2	1	1	0	1	1	1	1	1	2	2	1	1
Lanthionine biosynthesis cyclase LanC	0	1	2	0	0	2	0	0	0	0	2	1	0	8
SSU ribosomal protein S13p (S18e)	1	0	0	0	0	0	0	0	0	0	0	0	0	12
Similar to tRNA pseudouridine synthase C, group TruC1	2	2	2	2	2	2	2	2	2	2	2	2	2	0
Uracil phosphoribosyltransferase (EC 2.4.2.9)	6	6	6	6	6	6	6	6	6	6	6	6	6	0
Ribosomal-protein-S18p-alanine acetyltransferase (EC 2.3.1.-)	1	0	1	0	0	0	0	0	0	0	0	0	0	11
Serine hydroxymethyltransferase (EC 2.1.2.1)	4	4	4	4	4	4	4	4	4	4	4	4	5	0
GTPase and tRNA-U34 5-formylation enzyme TrmE	3	3	3	3	1	3	3	3	3	3	3	3	3	0
SSU ribosomal protein S18p	1	0	0	0	0	0	0	0	0	0	1	0	0	11
Trehalose synthase (EC 5.4.99.16)	2	2	2	3	3	2	4	4	4	4	4	4	1	0
SSU ribosomal protein S12p (S23e)	3	2	2	0	2	2	2	2	2	2	3	0	2	2
Isoquinoline 1-oxidoreductase beta subunit (EC 1.3.99.16)	4	8	7	4	2	8	3	7	3	3	2	6	2	0
Tetraacyldisaccharide 4@1-kinase (EC 2.7.1.130)	0	1	1	1	1	1	1	0	0	1	0	1	1	4
Urease gamma subunit (EC 3.5.1.5)	3	3	3	0	0	0	0	0	0	0	0	3	0	9
Lycopene cyclase	0	1	1	1	1	1	1	1	1	1	1	1	1	1
Translation elongation factor LepA	3	3	3	3	2	3	3	3	3	3	3	3	3	0
Phage tail length tape-measure protein	0	2	2	0	0	2	0	0	0	0	0	4	0	9
Peptidoglycan N-acetylglucosamine deacetylase (EC 3.5.1.-)	1	1	1	1	1	1	1	1	1	1	1	1	0	1
3-deoxy-D-manno-octulosonate 8-phosphate phosphatase (EC 3.1.3.45)	0	1	1	1	1	1	1	0	0	1	0	1	1	4
Carboxyl-terminal protease (EC 3.4.21.102)	0	0	0	0	0	0	1	0	0	0	0	0	0	12
Acetoacetyl-CoA synthetase (EC 6.2.1.16)	2	2	2	2	2	2	2	2	2	2	2	2	2	0
Survival protein SurA precursor (Peptidyl-prolyl cis-trans isomerase SurA) (EC 5.2.1.8)	6	6	6	6	6	6	6	4	4	6	6	6	6	0
Diacylglycerol kinase (EC 2.7.1.107)	1	1	1	1	1	1	1	1	1	1	1	1	1	0
Phosphoenolpyruvate-protein phosphotransferase of PTS system (EC 2.7.3.9)	0	1	0	0	0	1	0	0	0	0	0	1	0	10
putative glycosyltransferase - possibly involved in cell wall localization and side chain formation of rhamnose-glucose polysaccharide	1	1	1	0	0	1	1	1	1	1	1	1	1	2
NAD synthetase (EC 6.3.1.5)	1	1	1	1	1	1	1	1	1	1	1	1	1	0
Crossover junction endodeoxyribonuclease RuvC (EC 3.1.22.4)	1	1	1	1	1	1	1	1	1	1	1	1	1	0
Alpha-1,2-mannosidase	8	8	6	6	4	5	3	8	5	4	5	8	5	0
LSU ribosomal protein L33p, zinc-independent	0	0	0	0	1	0	0	1	1	0	0	1	0	9
Ferredoxin--sulfite reductase (EC 1.8.7.1)	1	0	0	0	0	0	0	0	0	0	0	0	0	12
Teichuronic acid biosynthesis protein TuaE, putative secreted polysaccharide polymerase	0	0	0	0	0	0	0	1	1	0	0	0	0	11
Alpha,alpha-trehalose-phosphate synthase [UDP-forming] (EC 2.4.1.15)	1	1	2	1	0	1	1	1	1	1	1	1	1	1
Phosphatase NagD predicted to act in N-acetylglucosamine utilization subsystem	1	1	1	1	1	1	1	1	1	1	1	1	1	0
Cell division protein DivIC (FtsB), stabilizes FtsL against RasP cleavage	1	1	1	1	1	1	1	1	1	1	1	1	1	0
D-glycero-D-manno-heptose 1,7-bisphosphate phosphatase (EC 3.1.1.-)	4	2	2	4	2	2	4	4	4	2	2	4	2	0
ATP synthase F0 sector subunit b (EC 3.6.3.14)	0	0	0	0	0	0	1	1	1	1	1	0	0	8
LSU ribosomal protein L21p	0	0	0	0	1	0	0	1	1	0	0	1	0	9
Adenosylhomocysteinase (EC 3.3.1.1)	4	4	4	4	4	4	4	4	4	4	4	4	4	0
LysR family transcriptional regulator YeiE	2	1	1	1	1	1	1	3	1	1	1	1	1	0
LSU ribosomal protein L3p (L3e)	0	0	0	0	1	0	0	1	1	0	0	1	0	9
5-deoxy-glucuronate isomerase (EC 5.3.1.-)	1	1	1	1	1	1	1	1	1	1	1	1	1	0
Cold shock protein CspG	1	1	1	2	1	1	1	1	1	1	1	1	1	0
Peptidyl-prolyl cis-trans isomerase PpiB (EC 5.2.1.8)	2	0	0	0	0	0	0	0	0	0	0	0	0	12
Xanthine/uracil/thiamine/ascorbate permease family protein	1	1	1	1	1	1	1	1	1	1	1	1	0	1
L-serine dehydratase, beta subunit (EC 4.3.1.17)	0	0	0	0	0	0	2	0	0	0	0	0	0	12
LSU ribosomal protein L14p (L23e)	0	0	0	0	1	0	0	1	1	0	0	1	0	9
Hydroxyethylthiazole kinase (EC 2.7.1.50)	2	2	2	2	2	2	2	0	0	2	2	2	2	2
D-alanine aminotransferase (EC 2.6.1.21)	1	1	1	1	1	1	1	1	1	1	1	1	1	0
cytosolic long-chain acyl-CoA thioester hydrolase family protein	0	0	0	0	0	0	0	0	0	0	0	0	1	12
Enolase (EC 4.2.1.11)	2	2	2	2	2	2	2	2	2	2	2	2	3	0
Nitrous oxide reductase maturation protein NosF (ATPase)	0	0	0	1	0	0	1	1	0	0	0	0	0	10
Aspartyl-tRNA synthetase (EC 6.1.1.12)	1	1	1	1	1	1	1	1	1	1	1	1	1	0
N-carbamoylputrescine amidase (3.5.1.53)	2	2	2	2	2	2	2	2	2	2	2	2	2	0
D-3-phosphoglycerate dehydrogenase (EC 1.1.1.95)	18	15	18	15	12	15	18	15	18	15	15	18	15	0
dehydrogenase clustered with L-fuconate utilization genes	0	1	0	0	0	0	0	0	0	0	0	0	0	12
Hexuronate transporter	6	4	4	5	2	4	3	4	3	2	2	5	4	0
Sporulation initiation inhibitor protein Soj	1	1	1	0	0	0	2	1	1	2	1	2	1	3
Glycerol kinase (EC 2.7.1.30)	4	4	4	4	2	4	4	6	4	2	2	4	4	0
Anhydro-N-acetylmuramic acid kinase (EC 2.7.1.-)	1	1	1	1	1	1	1	1	1	1	1	1	1	0
Alanine racemase (EC 5.1.1.1)	2	2	2	2	2	2	2	2	2	2	2	2	2	0
Spermidine synthase (EC 2.5.1.16)	0	1	1	1	0	0	0	0	0	0	0	1	0	9
DNA topoisomerase III (EC 5.99.1.2)	2	4	2	2	2	2	2	2	2	2	2	2	2	0
Quinolinate synthetase (EC 2.5.1.72)	2	2	2	2	2	2	2	2	2	2	2	2	2	0
Putative CDP-glycerol:glycerophosphate glycerophosphotransferase (EC 2.7.8.-)	1	0	0	0	0	0	0	0	0	0	0	0	0	12
Adenylylsulfate kinase (EC 2.7.1.25)	2	0	1	0	0	0	0	0	0	0	0	0	0	11
NADPH-dependent methylglyoxal reductase (D-lactaldehyde dehydrogenase)	0	0	0	0	0	0	1	0	1	0	0	0	0	11
Septum site-determining protein MinD	1	1	1	1	1	1	1	1	1	1	1	1	1	0
tRNA nucleotidyltransferase (EC 2.7.7.21) (EC 2.7.7.25)	1	1	1	1	1	1	1	1	1	1	1	1	1	0
HTH-type transcriptional regulator BetI	1	1	1	1	0	1	0	0	1	0	0	1	1	5
Malate dehydrogenase (EC 1.1.1.37)	1	1	1	1	1	1	1	1	1	1	1	1	2	0
Mevalonate kinase (EC 2.7.1.36)	1	1	1	1	0	1	1	1	1	1	1	1	1	1
Putative mobilization protein BF0133	3	3	1	6	0	1	0	1	0	0	0	3	0	6
Cation efflux system protein CusA	10	6	7	11	2	8	6	8	3	6	5	8	3	0
UPF0028 protein YchK	1	1	1	1	1	1	1	1	1	1	1	1	2	0
1,4-dihydroxy-2-naphthoate polyprenyltransferase (EC 2.5.1.74)	2	2	2	2	2	2	2	2	2	2	2	2	4	0
LSU ribosomal protein L7/L12 (P1/P2)	0	0	0	0	1	0	0	1	1	0	0	1	0	9
Lycopene beta cyclase (EC 1.14.-.-)	0	0	0	0	0	0	0	0	0	0	1	0	0	12
Conjugative transposon protein TraG	3	2	1	6	0	1	2	1	0	0	0	2	0	5
Recombination inhibitory protein MutS2	1	1	1	1	1	1	1	1	1	1	1	1	1	0
Ribonuclease HII (EC 3.1.26.4)	2	2	2	2	2	2	2	2	2	2	2	2	2	0
Predicted regulator of fructose utilization, DeoR family	0	1	0	0	0	1	0	0	0	0	0	1	0	10
PhnB protein	5	0	9	6	4	0	6	0	0	0	0	0	2	7
Histidinol dehydrogenase (EC 1.1.1.23)	1	2	1	2	1	1	1	1	1	1	1	2	1	0
Phage endolysin	1	0	0	0	0	0	0	0	0	0	0	0	0	12
NADH-ubiquinone oxidoreductase chain M (EC 1.6.5.3)	4	6	6	4	2	4	4	4	4	4	4	6	6	0
Manganese superoxide dismutase (EC 1.15.1.1)	4	4	4	4	4	4	4	4	4	4	4	4	4	0
Adenine deaminase (EC 3.5.4.2)	1	1	1	1	1	1	1	1	1	1	1	1	1	0
Probable poly(beta-D-mannuronate) O-acetylase (EC 2.3.1.-)	2	0	0	0	0	0	0	0	0	0	0	0	0	12
Glycerophosphoryl diester phosphodiesterase (EC 3.1.4.46)	8	8	6	6	6	5	7	5	4	6	7	8	5	0
Glycerate kinase (EC 2.7.1.31)	5	5	5	5	5	5	5	5	5	5	5	5	6	0
Threonyl-tRNA synthetase (EC 6.1.1.3)	1	1	1	1	1	1	1	1	1	1	1	1	1	0
Cytochrome c-type biogenesis protein DsbD, protein-disulfide reductase (EC 1.8.1.8)	6	4	4	4	2	4	2	2	2	2	2	8	2	0
Urease accessory protein UreE	3	3	3	0	0	0	0	0	0	0	0	3	0	9
dTDP-4-dehydrorhamnose reductase (EC 1.1.1.133)	4	4	4	4	4	4	4	4	4	4	6	4	4	0
Glycogen debranching enzyme (EC 3.2.1.-)	2	2	2	6	4	2	6	6	10	6	6	4	2	0
Penicillin-binding protein 2 (PBP-2)	2	2	2	2	2	2	2	2	2	2	2	2	2	0
Dihydroxy-acid dehydratase (EC 4.2.1.9)	1	1	1	1	1	1	1	1	1	1	1	1	1	0
Pectin degradation protein KdgF	4	2	2	2	2	2	2	2	1	1	1	2	4	0
LSU ribosomal protein L31p	0	0	0	0	0	0	0	1	1	0	0	0	0	11
Selenoprotein O and cysteine-containing homologs	0	0	0	0	0	0	0	0	1	0	0	0	1	11
UDP-N-acetylmuramoylalanyl-D-glutamate--2,6-diaminopimelate ligase (EC 6.3.2.13)	2	2	2	2	2	2	2	2	2	2	2	2	2	0
rhamnogalacturonan acetylesterase	0	1	3	0	0	2	2	0	0	0	0	1	0	8
Hypothetical glycoside hydrolase, family 43, similar to arabinosidase	0	1	1	0	0	0	1	0	0	0	0	1	0	9
Lipoprotein signal peptidase (EC 3.4.23.36)	4	4	4	4	4	4	4	4	4	4	4	4	4	0
L-asparaginase (EC 3.5.1.1)	3	3	3	3	3	3	3	3	3	3	3	3	3	0
RuBisCO operon transcriptional regulator	0	0	0	1	0	0	0	1	0	0	1	0	0	10
D-amino acid dehydrogenase large subunit (EC 1.4.99.1)	0	0	0	1	0	0	0	0	0	0	0	0	0	12
Ribosyl nicotinamide transporter, PnuC-like	1	1	1	1	1	1	1	1	1	1	1	1	1	0
Zeaxanthin glucosyl transferase	0	3	2	0	0	2	1	0	0	0	0	2	0	8
Cytochrome c oxidase polypeptide II (EC 1.9.3.1)	4	2	2	2	2	2	3	3	2	2	3	2	2	0
Metallo-beta-lactamase family protein, RNA-specific	2	2	2	2	2	2	2	2	2	2	2	2	2	0
Multi antimicrobial extrusion protein (Na(+)/drug antiporter), MATE family of MDR efflux pumps	4	4	4	4	4	4	4	4	6	6	6	4	6	0
O-succinylbenzoic acid--CoA ligase (EC 6.2.1.26)	2	2	2	2	2	2	2	2	2	2	2	2	2	0
SSU ribosomal protein S14p (S29e), zinc-independent	1	0	0	0	0	0	0	0	0	0	1	0	0	11
Precorrin-2 oxidase (EC 1.3.1.76)	2	2	2	2	2	2	2	2	2	2	2	2	2	0
rRNA small subunit 7-methylguanosine (m7G) methyltransferase GidB	1	1	1	1	1	1	1	1	1	1	1	1	1	0
Serine-protein kinase RsbW (EC 2.7.11.1)	0	0	0	0	0	0	0	1	1	2	1	0	0	9
ATP-dependent DNA ligase (EC 6.5.1.1) LigC	3	3	3	3	3	3	3	3	3	3	3	3	2	0
Coenzyme F420-dependent oxidoreductase	0	0	0	0	0	0	0	0	1	0	1	0	0	11
L-fuco-beta-pyranose dehydrogenase (EC 1.1.1.122)	0	4	0	0	0	0	0	0	0	0	0	0	0	12
LSU ribosomal protein L20p	1	1	1	1	2	1	1	2	2	1	1	2	1	0
Methylmalonyl-CoA mutase (EC 5.4.99.2)	2	1	1	1	0	0	1	0	0	0	0	1	2	6
Similar to ribosomal large subunit pseudouridine synthase D, type RluD3	1	1	1	1	1	1	1	1	1	1	1	1	1	0
Glyoxylate reductase (EC 1.1.1.79)	1	0	0	0	0	0	0	0	0	0	0	0	0	12
CDP-diacylglycerol--glycerol-3-phosphate 3-phosphatidyltransferase (EC 2.7.8.5)	1	0	0	0	0	0	0	0	0	0	0	0	0	12
NADH-ubiquinone oxidoreductase chain G (EC 1.6.5.3)	2	4	4	2	2	2	2	2	2	2	2	4	4	0
Thioredoxin reductase (EC 1.8.1.9)	8	10	10	12	10	10	10	10	14	10	10	12	12	0
Glutathione-regulated potassium-efflux system protein KefC	1	1	1	1	1	1	1	0	0	0	0	1	0	5
Molybdenum cofactor biosynthesis protein MoaB	1	1	1	1	1	1	1	1	1	1	1	1	1	0
Glycerol-3-phosphate dehydrogenase [NAD(P)+] (EC 1.1.1.94)	2	2	2	2	2	2	2	2	2	2	2	2	2	0
Cystathionine gamma-lyase (EC 4.4.1.1)	4	4	4	4	4	4	4	4	4	4	4	4	4	0
Altronate hydrolase (EC 4.2.1.7)	0	1	1	1	1	1	1	1	1	0	0	1	0	4
Geranylgeranyl diphosphate synthase (EC 2.5.1.29)	0	3	9	6	6	6	6	6	3	3	3	3	3	1
5-methyltetrahydropteroyltriglutamate--homocysteine methyltransferase (EC 2.1.1.14)	1	2	2	2	1	1	2	1	1	1	1	2	1	0
tRNA pseudouridine synthase B (EC 4.2.1.70)	4	4	4	4	4	4	4	4	4	3	4	4	3	0
Nitric oxide-dependent regulator DnrN or NorA	0	0	0	2	0	0	2	2	0	0	0	0	0	10
Sulfur carrier protein adenylyltransferase ThiF	2	3	2	2	2	2	2	2	2	2	2	2	2	0
Choline-sulfatase (EC 3.1.6.6)	9	28	25	15	11	21	12	13	3	8	5	25	28	0
Mannose-6-phosphate isomerase (EC 5.3.1.8)	2	1	1	1	1	1	1	1	1	1	1	1	2	0
Rod shape-determining protein MreD	1	1	1	1	1	1	1	1	1	1	1	1	1	0
low-specificity D-threonine aldolase	1	1	1	1	0	1	1	1	1	1	1	1	2	1
Carbamoyl-phosphate synthase large chain (EC 6.3.5.5)	2	2	2	2	2	2	2	2	2	2	2	2	2	0
Succinyl-CoA ligase [ADP-forming] beta chain (EC 6.2.1.5)	3	2	1	2	2	2	2	2	5	1	1	2	2	0
Aspartate aminotransferase (EC 2.6.1.1)	12	18	18	10	10	12	12	10	14	12	14	16	8	0
Iron-sulfur cluster assembly protein SufD	2	2	2	2	1	2	2	2	2	2	2	2	2	0
Ribosomal large subunit pseudouridine synthase B (EC 4.2.1.70)	1	1	1	1	1	1	1	1	1	1	1	1	1	0
Transcription regulator of multidrug efflux pump operon, TetR (AcrR) family	2	1	1	1	1	1	0	1	1	1	1	1	0	2
DNA gyrase subunit B (EC 5.99.1.3)	2	2	2	2	2	2	2	2	2	2	2	2	2	0
LSU ribosomal protein L33p	0	0	0	0	1	0	0	1	1	0	0	1	0	9
Carbamoyl-phosphate synthase small chain (EC 6.3.5.5)	2	2	2	2	2	2	2	2	2	2	2	2	2	0
Adenosylcobinamide-phosphate synthase (EC 6.3.1.10)	1	1	1	1	1	1	1	1	0	1	1	1	1	1
Lipid A biosynthesis lauroyl acyltransferase (EC 2.3.1.-)	0	4	4	2	2	3	5	0	0	3	0	5	2	4
LSU ribosomal protein L10p (P0)	0	0	0	0	1	0	0	1	1	0	0	1	0	9
1-pyrroline-4-hydroxy-2-carboxylate deaminase (EC 3.5.4.22)	0	1	1	1	1	0	1	1	0	0	0	1	0	6
Butyryl-CoA dehydrogenase (EC 1.3.8.1)	0	0	0	0	0	0	0	0	0	6	6	0	0	11
N-succinyl-L,L-diaminopimelate aminotransferase (EC 2.6.1.17)	0	2	2	2	2	2	2	2	2	2	2	2	0	2
Methylated-DNA--protein-cysteine methyltransferase (EC 2.1.1.63)	1	2	3	2	0	2	2	2	1	1	1	3	1	1
dTDP-glucose 4,6-dehydratase (EC 4.2.1.46)	6	10	10	8	8	10	10	8	8	10	6	12	6	0
Phosphoribosyl-ATP pyrophosphatase (EC 3.6.1.31)	1	1	1	1	1	1	1	1	1	1	1	1	1	0
Type I restriction-modification system, specificity subunit S (EC 3.1.21.3)	2	2	0	0	2	2	2	0	0	2	0	0	2	6
Ribosomal RNA small subunit methyltransferase E (EC 2.1.1.-)	3	3	3	3	3	3	3	2	2	3	3	3	3	0
Putative deoxyribonuclease YjjV	2	2	2	2	0	0	0	0	0	0	0	2	0	8
Cys regulon transcriptional activator CysB	0	2	2	0	0	2	0	0	0	0	0	2	0	9
Phosphopantothenoylcysteine synthetase (EC 6.3.2.5)	1	1	1	1	1	1	1	1	1	1	1	1	1	0
Chemotaxis protein methyltransferase CheR (EC 2.1.1.80)	4	0	0	0	0	0	0	0	0	0	0	0	0	12
3-oxoacyl-[acyl-carrier-protein] synthase, KASII (EC 2.3.1.41)	2	4	4	2	0	4	4	4	2	2	4	4	0	2
Biosynthetic Aromatic amino acid aminotransferase alpha (EC 2.6.1.57)	1	1	1	1	1	1	1	1	1	1	1	1	1	0
ADP-ribose pyrophosphatase (EC 3.6.1.13)	2	2	2	2	2	2	2	2	2	2	2	2	2	0
Transcriptional repressor of the fructose operon, DeoR family	0	1	0	0	0	1	0	0	0	0	0	1	0	10
LSU ribosomal protein L2p (L8e)	0	0	0	0	1	0	0	1	1	0	0	1	0	9
Alkaline phosphatase (EC 3.1.3.1)	40	28	14	10	6	18	12	10	18	12	20	12	8	0
Asparaginyl-tRNA synthetase (EC 6.1.1.22)	1	1	1	1	1	1	1	1	1	1	1	1	1	0
Thiamine-monophosphate kinase (EC 2.7.4.16)	2	2	4	4	2	2	2	2	2	2	2	2	2	0
RND efflux system, inner membrane transporter CmeB	5	6	7	7	2	5	8	5	5	3	4	6	4	0
N-acetylneuraminate lyase (EC 4.1.3.3)	0	1	2	1	0	1	1	0	0	1	0	1	1	5
Branched-chain amino acid aminotransferase (EC 2.6.1.42)	14	7	7	7	7	7	7	7	7	7	14	7	7	0
Para-aminobenzoate synthase, aminase component (EC 2.6.1.85)	3	3	3	3	3	6	3	3	3	3	3	3	3	0
2,3,4,5-tetrahydropyridine-2,6-dicarboxylate N-succinyltransferase (EC 2.3.1.117)	2	2	2	2	2	2	2	2	2	2	2	2	2	0
1,4-alpha-glucan (glycogen) branching enzyme, GH-13-type (EC 2.4.1.18)	2	4	2	4	4	4	4	4	4	4	4	4	2	0
2-succinyl-5-enolpyruvyl-6-hydroxy-3-cyclohexene-1-carboxylic-acid synthase (EC 2.2.1.9)	2	2	2	2	4	2	2	2	2	2	2	2	2	0
Selenophosphate-dependent tRNA 2-selenouridine synthase	0	0	0	2	0	0	0	2	2	2	2	0	2	7
LSU ribosomal protein L32p	0	0	0	0	0	0	0	1	0	0	0	1	0	11
RsbR, positive regulator of sigma-B	0	0	0	0	0	0	1	0	0	0	0	1	0	11
Sulfate and thiosulfate import ATP-binding protein CysA (EC 3.6.3.25)	3	0	0	0	0	0	0	2	2	2	0	0	2	8
TsaD/Kae1/Qri7 protein, required for threonylcarbamoyladenosine t(6)A37 formation in tRNA	2	2	2	2	2	2	2	2	2	2	2	2	2	0
Ferroxidase (EC 1.16.3.1)	3	2	2	1	1	2	2	1	1	1	1	2	1	0
Diadenylate cyclase spyDAC	1	1	1	1	1	1	1	1	1	1	1	1	1	0
Glycine dehydrogenase [decarboxylating] (glycine cleavage system P protein) (EC 1.4.4.2)	2	2	2	2	2	2	2	2	2	2	2	2	2	0
Alpha-1,3-N-acetylgalactosamine transferase PglA (EC 2.4.1.-)	0	0	0	0	0	0	1	1	1	4	2	0	0	8
Phosphate:acyl-ACP acyltransferase PlsX	1	1	1	1	1	1	1	1	1	1	1	1	1	0
Aspartyl-tRNA(Asn) amidotransferase subunit B (EC 6.3.5.6)	1	1	1	1	1	1	1	1	1	1	1	1	1	0
NAD(P)H oxidoreductase YRKL (EC 1.6.99.-)	1	0	1	0	0	0	1	1	0	0	1	1	1	6
FMN adenylyltransferase (EC 2.7.7.2)	3	3	3	3	3	3	3	3	3	3	3	3	3	0
UDP-N-acetylglucosamine 1-carboxyvinyltransferase (EC 2.5.1.7)	2	2	2	2	2	2	2	2	2	2	2	2	2	0
CRISPR-associated protein, Csh1 family	0	0	0	1	0	0	0	0	0	0	0	0	1	11
Phosphomannomutase (EC 5.4.2.8)	4	1	1	1	1	1	1	1	1	1	1	1	2	0
Phosphoglycerate mutase family	0	0	0	0	0	0	0	0	0	1	1	0	0	11
UDP-N-acetylglucosamine 2-epimerase (EC 5.1.3.14)	1	4	4	4	4	4	4	4	8	4	6	4	2	0
Phosphate regulon transcriptional regulatory protein PhoB (SphR)	10	4	6	8	2	6	8	10	4	4	4	10	2	0
Peptide chain release factor 1	1	1	1	1	0	1	1	1	1	1	1	1	1	1
Sialic acid-induced transmembrane protein YjhT(NanM), possible mutarotase	0	0	1	0	0	0	0	0	0	0	0	0	0	12
Undecaprenyl-phosphate galactosephosphotransferase (EC 2.7.8.6)	0	0	0	0	0	0	0	0	3	3	3	0	3	9
Magnesium and cobalt transport protein CorA	3	3	3	3	3	3	3	3	4	3	3	3	2	0
DNA recombination and repair protein RecO	1	1	1	1	1	1	1	1	1	1	1	1	1	0
Muconate cycloisomerase (EC 5.5.1.1)	1	1	1	1	1	1	0	1	1	1	1	1	1	1
Threonine dehydratase, catabolic (EC 4.3.1.19)	3	3	3	3	3	3	3	3	3	3	3	3	3	0
Phage tail fibers	0	0	0	0	0	0	1	0	1	0	0	1	0	10
GDP-mannose 4,6-dehydratase (EC 4.2.1.47)	2	1	2	2	2	2	1	2	1	2	2	1	3	0
Inosine-5@1-monophosphate dehydrogenase (EC 1.1.1.205)	3	2	3	2	2	2	2	2	2	2	2	3	3	0
SSU ribosomal protein S15p (S13e)	1	0	0	0	0	0	0	0	0	0	1	0	0	11
6-phospho-3-hexuloisomerase	1	0	1	0	0	0	0	0	0	0	0	0	0	11
Polysaccharide deacetylase	1	2	1	2	1	1	1	2	1	2	1	1	0	1
Putative predicted metal-dependent hydrolase	0	0	0	0	0	0	0	0	0	0	0	0	0	13
Glutaminyl-tRNA synthetase (EC 6.1.1.18)	1	1	1	1	1	1	1	1	1	1	1	1	1	0
Asparagine synthetase [glutamine-hydrolyzing] (EC 6.3.5.4)	3	3	2	2	2	3	0	2	2	4	6	2	4	1
Cytochrome c heme lyase subunit CcmF	2	2	2	2	2	2	2	2	2	2	2	2	2	0
GTP pyrophosphokinase (EC 2.7.6.5), (p)ppGpp synthetase II	1	1	1	1	1	1	1	1	1	1	1	1	1	0
Proline dehydrogenase (EC 1.5.99.8) (Proline oxidase)	0	0	0	0	0	0	0	2	0	0	0	0	0	12
D-mannonate oxidoreductase (EC 1.1.1.57)	0	0	0	0	0	1	0	0	0	0	0	0	0	12
Molybdenum cofactor biosynthesis protein MoaD	0	1	1	1	1	1	1	0	0	0	0	1	0	6
N-acetyl glucosamine transporter, NagP	3	2	2	2	2	2	2	2	2	2	2	3	2	0
Chorismate synthase (EC 4.2.3.5)	2	2	2	2	2	2	2	2	2	2	2	2	2	0
3-isopropylmalate dehydratase small subunit (EC 4.2.1.33)	2	2	2	2	2	2	2	2	2	2	2	2	2	0
LSU ribosomal protein L16p (L10e)	0	0	0	0	1	0	0	1	1	0	0	1	0	9
DNA topoisomerase I (EC 5.99.1.2)	1	1	1	1	1	1	1	1	1	1	1	1	1	0
Glycine cleavage system H protein	2	2	2	2	2	2	2	2	2	2	2	2	2	0
Glycerol-3-phosphate ABC transporter, periplasmic glycerol-3-phosphate-binding protein (TC 3.A.1.1.3)	0	0	0	0	0	0	0	0	0	1	0	0	0	12
Cysteinyl-tRNA synthetase (EC 6.1.1.16)	2	1	2	2	2	1	2	1	1	1	1	2	2	0
Selenide,water dikinase (EC 2.7.9.3)	0	0	0	2	0	0	0	2	2	2	2	0	2	7
Predicted secreted alpha-N-acetylgalactosaminidase (EC 3.2.1.49)	0	0	0	0	0	0	0	0	0	0	0	0	1	12
Alpha-1,4-N-acetylgalactosamine transferase PglH (EC 2.4.1.-)	0	0	0	0	0	0	0	1	0	0	0	0	0	12
DNA polymerase IV (EC 2.7.7.7)	2	2	2	2	0	2	2	2	2	2	2	2	2	1
Retron-type RNA-directed DNA polymerase (EC 2.7.7.49)	1	0	2	1	0	0	0	2	1	0	0	0	1	7
Protoporphyrinogen IX oxidase, novel form, HemJ (EC 1.3.-.-)	1	1	1	1	1	1	1	1	1	1	1	1	1	0
Enoyl-[acyl-carrier-protein] reductase [FMN] (EC 1.3.1.9)	1	1	1	1	0	1	1	1	1	0	1	1	1	2
Potassium voltage-gated channel subfamily KQT	1	0	0	0	0	0	0	0	0	0	0	0	0	12
Thymidylate synthase (EC 2.1.1.45)	2	2	2	2	2	2	2	2	2	2	2	2	2	0
Phospho-N-acetylmuramoyl-pentapeptide-transferase (EC 2.7.8.13)	1	1	1	1	1	1	1	1	1	1	1	1	1	0
Multidrug resistance transporter, Bcr/CflA family	2	2	3	2	2	2	2	2	2	2	2	3	1	0
Anthranilate phosphoribosyltransferase (EC 2.4.2.18)	3	3	3	3	3	3	3	3	3	3	3	3	3	0
YefM protein (antitoxin to YoeB)	0	0	0	1	1	0	1	0	0	0	0	1	0	9
TsaB protein, required for threonylcarbamoyladenosine (t(6)A) formation in tRNA	3	3	3	3	3	3	3	3	3	3	3	3	3	0
Lipoprotein releasing system transmembrane protein LolC	1	1	1	3	1	2	1	1	1	1	1	1	1	0
SusC, outer membrane protein involved in starch binding	22	18	34	19	11	22	17	15	18	11	13	20	9	0
Guanylate kinase (EC 2.7.4.8)	1	1	1	1	1	1	1	1	1	1	1	1	1	0
Ribonucleotide reductase of class Ia (aerobic), beta subunit (EC 1.17.4.1)	2	1	1	1	1	1	1	1	1	1	1	1	1	0
probable cytochrome oxidase (cbb3-type)	3	2	2	2	2	2	2	3	2	2	2	2	2	0
Non-specific DNA-binding protein Dps	3	2	2	1	1	2	2	1	1	1	1	2	1	0
Hypothetical protein PA2244 (similar to DNA topoisomerase IB, but possibly involved in glycosyl-transfer)	1	1	1	1	1	1	1	1	1	1	1	1	0	1
Bacterial checkpoint controller DisA with nucleotide-binding domain	1	1	1	1	1	1	1	1	1	1	1	1	1	0
Glucosamine--fructose-6-phosphate aminotransferase [isomerizing] (EC 2.6.1.16)	2	2	2	2	2	2	2	2	2	2	2	2	2	0
Cytoplasmic axial filament protein CafA and Ribonuclease G (EC 3.1.4.-)	1	1	1	1	1	1	1	1	1	1	1	1	1	0
Conjugative transposon protein TraK	2	1	1	4	0	1	1	1	0	0	0	2	0	5
NADH-ubiquinone oxidoreductase chain F (EC 1.6.5.3)	2	4	4	2	2	2	2	2	2	2	2	4	4	0
Glucosamine-6-phosphate deaminase (EC 3.5.99.6)	10	10	8	10	8	10	8	8	8	8	8	10	6	0
tRNA pseudouridine synthase A (EC 4.2.1.70)	6	6	6	6	6	6	6	6	3	4	6	6	2	0
Pyruvate kinase (EC 2.7.1.40)	4	4	4	4	4	4	4	4	4	4	4	4	4	0
Lactoylglutathione lyase (EC 4.4.1.5)	2	0	0	2	0	0	0	0	0	0	0	0	0	11
Magnesium and cobalt efflux protein CorC	4	4	4	4	4	4	4	4	4	4	6	4	3	0
G:T/U mismatch-specific uracil/thymine DNA-glycosylase	0	2	0	0	0	0	0	0	0	0	0	2	0	11
ATP-dependent protease HslV (EC 3.4.25.-)	2	2	2	2	2	2	2	2	2	2	2	2	2	0
Acyl carrier protein (ACP1)	1	1	1	1	0	1	1	2	1	1	1	1	1	1
glutamine synthetase family protein	1	1	1	1	1	1	1	1	1	1	1	1	1	0
Biopolymer transport protein ExbD/TolR	3	4	4	3	3	3	3	3	3	3	3	4	3	0
ATP synthase epsilon chain (EC 3.6.3.14)	0	0	0	0	0	0	1	1	1	1	1	0	0	8
GTP-binding protein Era	1	1	1	1	0	1	1	1	1	1	1	1	1	1
Tyrosine-protein kinase EpsD (EC 2.7.10.2)	0	0	0	0	0	0	0	0	1	1	1	0	1	9
Copper-translocating P-type ATPase (EC 3.6.3.4)	10	10	10	26	10	6	8	18	6	12	6	10	8	0
Formate hydrogenlyase transcriptional activator	6	6	2	5	0	14	10	0	1	0	0	10	0	5
Adenylate kinase (EC 2.7.4.3)	1	1	1	1	1	1	1	1	1	1	1	1	1	0
Sulfite dehydrogenase cytochrome subunit SoxD	0	1	0	0	0	0	1	0	0	0	0	1	0	10
Homoserine dehydrogenase (EC 1.1.1.3)	2	2	2	2	2	2	2	2	2	2	2	2	2	0
Permease of the drug/metabolite transporter (DMT) superfamily	6	7	9	7	7	6	5	5	6	4	4	6	4	0
Heme A synthase, cytochrome oxidase biogenesis protein Cox15-CtaA	1	0	0	0	0	0	0	0	0	1	0	0	0	11
8-amino-7-oxononanoate synthase (EC 2.3.1.47)	0	2	2	0	0	0	0	0	0	0	0	4	1	9
Rod shape-determining protein RodA	2	2	2	2	2	2	2	2	2	2	2	2	2	0
Phosphatidylglycerophosphatase A (EC 3.1.3.27)	1	0	0	0	0	0	0	0	0	0	0	0	0	12
CRISPR-associated protein, Csm1 family	0	0	0	0	0	0	0	0	0	0	0	0	0	13
2-C-methyl-D-erythritol 4-phosphate cytidylyltransferase (EC 2.7.7.60)	3	2	2	2	2	2	2	2	2	2	2	2	2	0
Putative diheme cytochrome c-553	2	5	4	5	3	3	6	3	4	2	4	6	2	0
Dihydrolipoamide succinyltransferase component (E2) of 2-oxoglutarate dehydrogenase complex (EC 2.3.1.61)	2	2	2	2	2	2	2	2	2	2	2	2	2	0
Undecaprenyl-phosphate N-acetylglucosaminyl 1-phosphate transferase (EC 2.7.8.-)	1	0	0	0	0	0	0	0	0	0	0	0	0	12
tRNA-Cys-GCA	1	0	1	1	0	1	1	1	1	1	1	0	1	3
Succinate dehydrogenase flavoprotein subunit (EC 1.3.99.1)	2	2	4	2	2	2	2	2	2	2	2	2	3	0
putative esterase	3	0	0	0	0	0	0	0	0	0	0	0	0	12
Cytochrome c551 peroxidase (EC 1.11.1.5)	2	5	4	2	1	4	3	5	2	2	1	4	2	0
Ribokinase (EC 2.7.1.15)	6	6	6	8	6	6	8	8	8	8	8	8	6	0
Gluconolactonase (EC 3.1.1.17)	2	3	5	3	3	3	3	3	2	2	2	3	2	0
Thiamin biosynthesis lipoprotein ApbE	4	3	3	3	0	3	4	3	3	3	3	4	3	1
3-hydroxyacyl-CoA dehydrogenase (EC 1.1.1.35)	15	10	10	5	5	10	10	10	10	10	5	10	10	0
Aldose 1-epimerase (EC 5.1.3.3)	2	6	1	2	1	2	2	2	2	2	2	4	2	0
UDP-3-O-[3-hydroxymyristoyl] glucosamine N-acyltransferase (EC 2.3.1.-)	0	0	1	1	1	1	1	0	0	1	0	1	1	5
Arginase (EC 3.5.3.1)	1	0	0	0	0	0	0	0	0	0	0	0	0	12
Kup system potassium uptake protein	1	2	3	2	2	2	2	2	2	2	2	2	1	0
L-alanine-DL-glutamate epimerase	0	0	0	0	0	0	2	0	0	0	0	0	0	12
Putative Dihydrolipoamide dehydrogenase (EC 1.8.1.4)	0	0	0	1	0	0	0	0	0	0	0	1	0	11
Cytoplasmic alpha-amylase (EC 3.2.1.1)	1	0	0	0	0	0	0	1	1	1	1	0	1	7
tRNA-Pro-GGG	1	0	1	1	0	1	1	1	1	1	1	0	1	3
cAMP-binding proteins - catabolite gene activator and regulatory subunit of cAMP-dependent protein kinases	27	31	32	23	9	23	15	16	19	8	16	36	18	0
Urease accessory protein UreF	3	3	3	0	0	0	0	0	0	0	0	3	0	9
Pyrimidine operon regulatory protein PyrR	2	2	2	2	2	2	2	2	2	2	2	2	2	0
probable RuBisCo-expression protein CbbX	0	0	0	0	0	0	0	0	0	1	0	0	0	12
PaaD-like protein (DUF59) involved in Fe-S cluster assembly	1	1	1	1	0	1	2	2	1	1	1	1	1	1
Type cbb3 cytochrome oxidase biogenesis protein CcoG, involved in Cu oxidation	2	2	2	2	2	2	2	2	2	2	2	2	2	0
tRNA-Leu-GAG	1	0	1	1	0	1	1	1	1	1	1	0	1	3
Aldehyde dehydrogenase A (EC 1.2.1.22)	0	0	0	0	0	0	0	0	0	0	0	0	1	12
Histidyl-tRNA synthetase (EC 6.1.1.21)	1	1	1	1	1	1	1	1	1	1	1	1	1	0
NADH-dependent butanol dehydrogenase A (EC 1.1.1.-)	0	0	0	0	0	0	0	0	0	0	0	0	1	12
Ribonuclease HI-related protein 3	1	1	1	1	1	1	1	1	1	1	1	1	1	0
4-diphosphocytidyl-2-C-methyl-D-erythritol kinase (EC 2.7.1.148)	2	2	2	2	2	2	2	2	2	2	2	2	2	0
Hydroxymethylglutaryl-CoA lyase (EC 4.1.3.4)	1	1	1	1	1	1	1	1	1	1	1	1	1	0
Exopolyphosphatase (EC 3.6.1.11)	4	4	4	4	4	4	4	4	4	4	4	4	4	0
Choline dehydrogenase (EC 1.1.99.1)	0	0	0	1	1	0	0	1	1	1	1	0	0	7
FIG137884: hypothetical protein	1	1	1	1	1	1	1	1	1	1	1	1	1	0
Iron-chelator utilization protein	0	0	0	0	0	0	0	0	0	0	0	0	1	12
DNA-binding heavy metal response regulator	4	3	5	9	2	2	3	4	3	2	3	3	3	0
Putative deoxyribonuclease YcfH	1	1	1	1	1	1	1	1	1	1	1	1	1	0
Phosphoribosylaminoimidazolecarboxamide formyltransferase (EC 2.1.2.3)	2	2	2	2	2	2	2	2	2	2	2	2	2	0
Fructose-1,6-bisphosphatase, type I (EC 3.1.3.11)	1	1	1	1	1	1	1	1	1	0	0	1	1	2
Molybdenum transport ATP-binding protein ModC (TC 3.A.1.8.1)	0	1	1	1	1	1	1	0	0	1	1	1	1	3
Acetylglutamate kinase (EC 2.7.2.8)	2	2	2	2	0	2	2	2	2	2	2	2	2	1
Ribosomal RNA large subunit methyltransferase N (EC 2.1.1.-)	1	1	1	1	1	1	1	1	1	1	1	1	1	0
TOMM biosynthesis cyclodehydratase (protein C)	0	0	0	0	0	0	0	0	0	0	0	0	1	12
Excinuclease ABC subunit A	1	1	1	1	1	1	1	1	1	1	1	1	1	0
Phage portal protein	0	0	0	0	0	0	1	0	0	1	0	1	0	10
TPR domain protein, putative component of TonB system	1	0	0	1	0	0	0	0	0	1	0	1	0	9
Transcriptional regulator, MerR family	1	2	3	2	2	2	1	4	1	2	2	2	3	0
Phosphatidylserine decarboxylase (EC 4.1.1.65)	1	1	1	1	1	1	1	1	1	1	1	1	1	0
Naphthoate synthase (EC 4.1.3.36)	2	2	2	2	2	2	2	2	2	2	2	2	2	0
HtrA protease/chaperone protein	2	2	2	2	2	2	1	1	1	1	1	3	1	0
Aspartate-semialdehyde dehydrogenase (EC 1.2.1.11)	3	3	3	3	3	3	3	3	3	3	3	3	3	0
Hemoglobin-like protein HbO	2	1	2	2	1	2	1	2	1	2	1	3	1	0
Methenyltetrahydrofolate cyclohydrolase (EC 3.5.4.9)	1	1	1	1	1	1	1	1	1	1	1	1	2	0
Putative DNA-binding protein in cluster with Type I restriction-modification system	2	2	0	0	1	0	0	0	0	2	0	4	0	8
LSU ribosomal protein L13p (L13Ae)	0	0	0	0	1	0	0	1	1	0	0	1	0	9
Riboflavin synthase eubacterial/eukaryotic (EC 2.5.1.9)	3	3	3	3	3	3	3	3	3	3	3	3	3	0
Methylcrotonyl-CoA carboxylase carboxyl transferase subunit (EC 6.4.1.4)	1	1	1	1	1	1	1	1	1	1	1	1	2	0
Cell division protein FtsL	2	2	2	2	2	2	2	2	2	2	2	2	2	0
Molybdenum transport system permease protein ModB (TC 3.A.1.8.1)	1	1	1	1	1	1	1	1	1	1	1	1	1	0
DNA repair protein RadC	2	1	1	3	0	2	1	1	2	2	1	3	1	1
Ribonucleotide reductase of class II (coenzyme B12-dependent) (EC 1.17.4.1)	1	1	1	1	1	1	1	1	1	1	1	1	1	0
Gluconate dehydratase (EC 4.2.1.39)	4	8	8	6	4	8	6	6	4	4	4	8	0	1
Response regulator of zinc sigma-54-dependent two-component system	1	2	1	2	2	1	1	1	1	2	2	1	1	0
Alpha-mannosidase (EC 3.2.1.24)	0	1	1	0	0	2	0	0	0	0	0	1	0	9
LSU ribosomal protein L36p	0	0	0	0	1	0	0	0	0	0	0	1	0	11
1-hydroxy-2-methyl-2-(E)-butenyl 4-diphosphate synthase (EC 1.17.7.1)	2	2	4	2	2	2	2	2	2	2	2	2	2	0
Nitrous oxide reductase maturation transmembrane protein NosY	0	0	0	1	0	0	1	1	0	0	0	0	0	10
Nitrate/nitrite transporter	1	1	1	1	1	1	1	1	1	1	1	1	1	0
DNA-binding domain of ModE	2	1	1	1	1	1	1	1	0	0	0	1	0	4
Glycogen [starch] synthase, eukaryotic (EC 2.4.1.11)	0	0	0	1	1	0	0	0	0	1	0	0	0	10
CRISPR-associated protein Cas1	0	0	0	1	0	0	0	0	0	0	0	0	1	11
CRISPR-associated helicase Cas3	0	0	0	1	0	0	0	0	0	0	0	0	1	11
Nucleoside diphosphate kinase (EC 2.7.4.6)	2	2	2	2	2	2	2	2	2	2	2	2	2	0
Acetyl-coenzyme A carboxyl transferase beta chain (EC 6.4.1.2)	2	2	2	2	2	2	2	2	2	2	2	2	2	0
Translation initiation factor 2	2	1	1	1	0	1	4	2	2	2	1	2	1	1
Putative N-acetylgalactosaminyl-diphosphoundecaprenol glucuronosyltransferase	0	0	0	0	0	0	0	1	2	0	0	0	0	11
Signal recognition particle, subunit Ffh SRP54 (TC 3.A.5.1.1)	2	2	2	2	1	2	2	2	2	2	2	2	2	0
GDP-L-fucose synthetase (EC 1.1.1.271)	2	1	1	2	2	1	1	2	1	1	1	1	2	0
ATP-dependent DNA helicase pcrA (EC 3.6.1.-)	1	1	0	0	0	0	0	0	0	1	0	0	0	10
Beta-lactamase	0	1	1	1	0	2	1	1	1	1	1	1	1	2
Inner membrane component of tripartite multidrug resistance system	3	4	2	1	1	1	1	1	1	1	1	4	1	0
LSU ribosomal protein L6p (L9e)	0	0	0	0	1	0	0	1	1	0	0	1	0	9
tRNA-Val-GAC	1	0	1	1	0	1	1	0	0	0	0	0	0	8
VapC toxin protein	0	1	1	1	1	2	1	0	0	1	2	0	0	5
Threonine dehydratase (EC 4.3.1.19)	0	0	0	0	0	0	0	0	0	0	0	0	0	13
Seryl-tRNA synthetase (EC 6.1.1.11)	2	2	2	2	2	2	2	2	2	2	2	2	2	0
Putative malate dehydrogenase (EC 1.1.1.37), similar to archaeal MJ1425	1	1	1	1	1	1	1	1	1	1	1	1	2	0
FIG048548: ATP synthase protein I2	0	0	0	0	0	0	1	1	1	1	1	0	0	8
SSU rRNA (adenine(1518)-N(6)/adenine(1519)-N(6))-dimethyltransferase (EC 2.1.1.182)	2	2	2	2	2	2	2	2	2	2	2	2	2	0
Pyruvate dehydrogenase E1 component beta subunit (EC 1.2.4.1)	2	2	2	2	2	2	2	2	2	2	2	2	2	0
Dimethylallyltransferase (EC 2.5.1.1)	4	4	6	4	4	4	4	4	4	4	4	4	4	0
LSU ribosomal protein L9p	0	0	0	0	1	0	0	1	1	0	0	1	0	9
Transcriptional activator MetR	0	0	0	3	3	0	0	0	0	0	0	0	0	11
Glucose 1-dehydrogenase (EC 1.1.1.47)	2	2	2	2	2	2	2	2	2	2	2	2	2	0
D-glycero-D-manno-heptose 1-phosphate guanosyltransferase	0	0	1	1	1	0	1	0	0	0	0	0	0	9
O-antigen flippase Wzx	0	0	0	1	0	0	1	0	0	0	0	0	0	11
Adenosylcobinamide-phosphate guanylyltransferase (EC 2.7.7.62)	1	1	1	1	1	1	1	1	0	1	1	1	1	1
Maltodextrin glucosidase (EC 3.2.1.20)	1	0	0	1	0	0	1	1	1	1	1	2	2	4
Guanosine-3@1,5@1-bis(diphosphate) 3@1-pyrophosphohydrolase (EC 3.1.7.2)	1	1	1	1	1	1	1	1	1	1	1	1	1	0
Putative preQ0 transporter	1	1	1	1	1	1	1	1	1	1	1	1	1	0
D-amino acid dehydrogenase small subunit (EC 1.4.99.1)	2	2	2	2	0	2	2	2	2	2	2	2	2	1
Isoflavone reductase homolog P3 (EC 1.3.1.-)	1	1	1	1	1	1	1	1	1	1	2	1	0	1
mandelate racemase family protein Pfl_3283	0	1	1	1	0	1	1	0	0	0	0	1	0	7
4-hydroxyproline epimerase (EC 5.1.1.8)	0	1	1	1	0	0	1	1	0	0	0	1	0	7
Alpha-glucosidase (EC 3.2.1.20)	2	10	3	4	2	4	2	6	2	0	0	10	0	3
Para-aminobenzoate synthase, amidotransferase component (EC 2.6.1.85)	3	3	3	3	3	3	3	3	3	3	3	3	3	0
Inositol transport system sugar-binding protein	1	1	1	1	1	1	1	1	1	1	1	1	1	0
NADH-ubiquinone oxidoreductase chain C (EC 1.6.5.3)	4	6	6	4	4	4	4	4	4	4	4	6	6	0
Membrane-bound lytic murein transglycosylase D precursor (EC 3.2.1.-)	4	3	2	3	3	3	3	3	4	3	3	3	3	0
2,4-dihydroxyhept-2-ene-1,7-dioic acid aldolase (EC 4.1.2.-)	0	1	1	0	0	0	1	0	0	0	0	1	0	9
Endoglucanase J, the largest catalytic component of the cellulosome	0	0	0	0	0	0	0	1	0	0	0	0	0	12
Glutamyl-tRNA(Gln) amidotransferase subunit B (EC 6.3.5.7)	1	1	1	1	1	1	1	1	1	1	1	1	1	0
SSU ribosomal protein S6p	1	0	0	0	0	0	0	0	0	0	1	0	0	11
Fumarate hydratase class II (EC 4.2.1.2)	1	1	1	1	1	1	1	1	1	1	1	1	1	0
Sulfate adenylyltransferase subunit 1 (EC 2.7.7.4)	2	1	1	1	1	1	1	1	1	1	1	1	1	0
FIG137478: Hypothetical protein	1	1	1	1	1	1	1	1	1	1	1	1	1	0
L-fucose mutarotase, type 2	0	2	0	0	0	0	0	0	0	0	0	0	0	12
Cytochrome oxidase biogenesis protein Sco1/SenC/PrrC, putative copper metallochaperone	2	0	0	0	0	0	1	0	0	0	0	1	1	9
Rrf2 family transcriptional regulator	1	1	1	1	0	1	1	1	0	0	0	1	0	5
Prevent host death protein, Phd antitoxin	0	1	2	0	0	0	2	0	0	0	0	2	0	9
Threonine dehydratase biosynthetic (EC 4.3.1.19)	1	1	1	1	1	1	1	1	1	1	1	1	1	0
NADH-ubiquinone oxidoreductase chain I (EC 1.6.5.3)	4	6	6	4	4	4	4	4	4	6	4	6	6	0
SSU ribosomal protein S10p (S20e)	1	0	0	0	0	0	0	0	0	0	1	0	0	11
Inorganic pyrophosphatase (EC 3.6.1.1)	1	1	1	1	1	1	1	1	1	1	1	1	1	0
UDP-galactopyranose mutase (EC 5.4.99.9)	1	2	1	1	1	1	1	1	1	1	1	1	1	0
1-phosphofructokinase (EC 2.7.1.56)	0	1	0	0	0	1	0	0	0	0	0	1	0	10
Glucosamine 6-phosphate N-acetyltransferase (EC 2.3.1.4)	0	0	0	0	0	0	0	0	0	1	0	0	0	12
transcriptional regulator, Crp/Fnr family	2	3	3	7	1	2	2	6	2	3	2	2	2	0
Molybdenum cofactor biosynthesis protein MoaA	1	1	1	1	1	1	1	1	1	1	1	1	1	0
Phosphoribosylaminoimidazole carboxylase catalytic subunit (EC 4.1.1.21)	1	1	1	1	1	1	1	1	1	1	1	1	1	0
Carotenoid cis-trans isomerase (EC 5.2.-.-)	0	1	1	1	1	1	1	1	1	1	1	1	1	1
dTDP-4-dehydrorhamnose 3,5-epimerase (EC 5.1.3.13)	3	6	6	6	6	3	6	3	6	3	3	6	3	0
TldE/PmbA family protein, Actinobacterial subgroup	3	2	2	2	1	2	2	2	2	2	2	2	0	1
Glucose-6-phosphate 1-dehydrogenase (EC 1.1.1.49)	4	2	2	2	2	2	2	2	2	2	2	2	2	0
SSU ribosomal protein S21p	2	1	0	0	0	1	0	0	0	0	2	1	0	8
Cytochrome c551/c552	12	9	11	9	6	11	7	10	13	7	9	11	4	0
SSU ribosomal protein S4p (S9e)	1	0	0	0	0	0	0	0	0	0	1	0	0	11
Oligopeptide ABC transporter, periplasmic oligopeptide-binding protein OppA (TC 3.A.1.5.1)	0	0	0	0	0	1	0	0	0	1	0	0	0	11
Pantothenate:Na+ symporter (TC 2.A.21.1.1)	0	1	1	1	1	1	1	1	1	1	1	1	0	2
Uronate isomerase (EC 5.3.1.12)	1	1	1	1	1	2	1	1	1	1	1	1	1	0
DNA recombination and repair protein RecF	1	1	1	1	1	1	1	1	1	1	1	1	1	0
Alkylated DNA repair protein AlkB	2	1	1	1	0	1	1	1	0	1	1	1	0	3
Endo-1,4-beta-xylanase A precursor (EC 3.2.1.8)	18	16	28	16	14	24	16	18	14	18	18	18	10	0
Beta-mannosidase (EC 3.2.1.25)	1	0	1	1	1	1	0	0	0	0	0	0	1	7
Rhamnogalacturonides degradation protein RhiN	3	2	2	1	1	4	2	1	2	0	0	2	0	3
Ferredoxin, 2Fe-2S	0	4	4	4	3	4	4	4	4	4	4	4	8	1
Cytidylate kinase (EC 2.7.4.25)	1	1	1	1	1	1	1	1	1	1	1	1	1	0
UDP-N-acetylenolpyruvoylglucosamine reductase (EC 1.1.1.158)	2	2	2	2	2	2	2	2	2	2	2	2	2	0
4-keto-6-deoxy-N-Acetyl-D-hexosaminyl-(Lipid carrier) aminotransferase	0	1	2	2	2	2	2	1	1	1	1	1	2	1
Pyrroline-5-carboxylate reductase (EC 1.5.1.2)	2	2	2	2	2	2	2	2	2	2	2	2	2	0
NADH-ubiquinone oxidoreductase chain D (EC 1.6.5.3)	4	6	6	4	4	4	4	4	4	4	4	6	6	0
tolB protein precursor, periplasmic protein involved in the tonb-independent uptake of group A colicins	6	2	2	1	1	2	2	4	2	2	1	1	4	0
ATP-dependent Clp protease ATP-binding subunit ClpA	1	1	1	1	1	1	1	1	1	1	1	1	1	0
Prephenate dehydratase (EC 4.2.1.51)	2	2	2	2	2	2	2	2	2	2	2	2	2	0
tRNA (Guanine37-N1) -methyltransferase (EC 2.1.1.31)	3	3	3	3	3	3	3	3	3	3	3	3	3	0
Iron-sulfur cluster assembly protein SufB	2	2	2	2	1	2	2	2	2	2	2	2	2	0
Programmed cell death toxin YdcE	0	1	1	0	0	0	0	0	0	0	1	1	0	9
Formate dehydrogenase chain D (EC 1.2.1.2)	1	1	1	1	1	1	1	1	1	1	1	1	1	0
PF00070 family, FAD-dependent NAD(P)-disulphide oxidoreductase	1	1	1	2	1	1	1	1	1	1	1	2	1	0
Prolyl-tRNA synthetase (EC 6.1.1.15), archaeal/eukaryal type	1	1	1	1	1	1	1	1	1	1	1	1	1	0
N-acetyl-gamma-glutamyl-phosphate reductase (EC 1.2.1.38)	2	2	2	2	0	2	2	2	2	2	2	2	2	1
Phosphoenolpyruvate carboxylase (EC 4.1.1.31)	1	1	1	1	1	1	1	1	1	1	1	1	1	0
L-aspartate oxidase (EC 1.4.3.16)	2	2	2	2	2	2	2	2	2	2	2	2	2	0
HigA protein (antitoxin to HigB)	0	2	1	2	2	4	4	3	1	3	3	3	1	1
Phosphoenolpyruvate synthase (EC 2.7.9.2)	2	2	2	2	0	2	2	2	2	2	2	2	0	2
NADH-ubiquinone oxidoreductase chain H (EC 1.6.5.3)	4	6	6	4	4	4	4	4	4	4	4	6	6	0
5-nucleotidase SurE (EC 3.1.3.5)	2	2	2	2	2	2	2	2	2	2	2	2	2	0
Ferrochelatase, protoheme ferro-lyase (EC 4.99.1.1)	1	1	1	1	1	1	1	1	1	1	1	1	1	0
Cysteine desulfurase (EC 2.8.1.7), SufS subfamily	4	4	4	4	0	4	4	4	4	4	4	4	4	1
Molybdopterin-guanine dinucleotide biosynthesis protein MobA	1	1	1	1	1	1	1	1	1	1	1	1	1	0
Pterin-4-alpha-carbinolamine dehydratase (EC 4.2.1.96)	1	2	2	2	1	2	2	1	1	1	1	2	2	0
6-phosphogluconolactonase (EC 3.1.1.31), eukaryotic type	2	2	2	2	2	2	2	2	2	2	2	2	2	0
Aspartokinase (EC 2.7.2.4)	6	6	6	6	6	6	6	6	6	6	6	6	6	0
Uroporphyrinogen III decarboxylase (EC 4.1.1.37)	1	1	1	1	1	1	1	1	1	1	1	1	1	0
Ribonuclease III (EC 3.1.26.3)	1	1	1	1	1	1	1	1	1	1	1	1	1	0
3-ketoacyl-CoA thiolase (EC 2.3.1.16)	3	4	4	3	3	3	6	4	4	3	3	4	4	0
Ribosomal RNA large subunit methyltransferase F (EC 2.1.1.51)	1	0	0	0	0	0	0	0	0	0	0	0	1	11
Aquaporin Z	2	3	2	1	0	1	1	1	4	1	3	1	1	1
Gamma-glutamyl phosphate reductase (EC 1.2.1.41)	1	1	1	1	1	1	1	1	1	1	1	1	1	0
Biotin operon repressor	0	0	0	0	0	0	0	1	1	0	0	0	0	11
Rhamnulokinase RhaK in alpha-proteobacteria (EC 2.7.1.5)	0	1	1	0	0	1	1	0	0	0	0	1	0	8
Arabinan endo-1,5-alpha-L-arabinosidase (EC 3.2.1.99)	1	1	1	1	0	2	2	1	0	2	2	2	1	2
Glucosamine-6-phosphate deaminase [isomerizing], alternative (EC 3.5.99.6)	0	0	0	0	0	1	0	0	0	0	0	0	0	12
Phytoene dehydrogenase and related proteins	0	1	1	1	1	1	1	1	1	1	1	1	0	2
Dihydrofolate reductase (EC 1.5.1.3)	12	20	14	16	6	18	20	10	12	12	16	18	10	0
tRNA-specific adenosine-34 deaminase (EC 3.5.4.-)	4	6	4	4	2	2	4	2	2	1	2	2	1	0
NADH-ubiquinone oxidoreductase chain B (EC 1.6.5.3)	4	6	6	4	4	4	4	4	4	4	4	6	6	0
Phytochrome, two-component sensor histidine kinase (EC 2.7.3.-)	6	4	2	4	2	2	5	4	9	5	6	4	0	1
tRNA-guanine transglycosylase (EC 2.4.2.29)	2	2	2	2	2	2	2	2	2	2	2	2	2	0
Alkaline phosphatase synthesis transcriptional regulatory protein PhoP	2	0	0	0	0	0	0	0	0	0	0	0	0	12
Ribose operon repressor	1	1	1	1	1	1	1	2	1	1	1	1	0	1
Acriflavin resistance protein	8	9	9	15	6	7	7	10	8	8	7	8	5	0
Octaprenyl diphosphate synthase (EC 2.5.1.90)	2	2	2	2	2	2	2	2	2	0	0	2	2	2
Maltose O-acetyltransferase (EC 2.3.1.79)	1	0	0	0	0	0	0	0	2	0	0	2	0	10
UDP-2,3-diacylglucosamine diphosphatase (EC 3.6.1.54)	0	1	1	1	1	1	1	0	0	1	0	1	1	4
Glutathione-regulated potassium-efflux system ancillary protein KefG	0	1	1	1	1	0	1	0	0	0	0	1	0	7
Galactose-1-phosphate uridylyltransferase (EC 2.7.7.10)	0	2	0	0	0	0	0	0	0	0	0	1	0	11
Beta-galactosidase (EC 3.2.1.23)	15	21	18	18	12	24	21	18	18	18	18	27	6	0
Methyl-directed repair DNA adenine methylase (EC 2.1.1.72)	0	1	0	0	0	0	0	0	0	0	0	0	0	12
Orotidine 5@1-phosphate decarboxylase (EC 4.1.1.23)	1	1	1	1	1	1	1	1	1	1	1	1	1	0
Acylamino-acid-releasing enzyme (EC 3.4.19.1)	0	0	0	0	0	0	1	1	1	1	1	1	0	7
SSU ribosomal protein S7p (S5e)	2	1	1	0	1	1	1	1	1	1	2	0	1	2
Glutamine synthetase type III, GlnN (EC 6.3.1.2)	4	4	4	4	4	4	4	4	4	4	4	4	4	0
CRISPR-associated RAMP Csm3	0	0	0	0	0	0	0	0	0	0	0	0	0	13
Ribose 5-phosphate isomerase B (EC 5.3.1.6)	2	2	2	2	2	2	2	4	2	4	4	2	2	0
Xylulose kinase (EC 2.7.1.17)	1	1	1	1	1	1	1	1	1	1	1	1	1	0
NAD-dependent glyceraldehyde-3-phosphate dehydrogenase (EC 1.2.1.12)	12	8	8	8	4	4	4	8	4	4	4	8	4	0
Chaperone protein DnaK	3	3	3	3	3	6	3	3	3	6	3	3	3	0
Fumarylacetoacetase (EC 3.7.1.2)	0	3	3	3	0	3	3	0	0	0	0	3	3	6
Predicted rhamnulose-1-phosphate aldolase (EC 4.1.2.19)	0	1	1	0	0	1	1	0	0	0	0	1	0	8
Thiazole biosynthesis protein ThiG	1	1	1	1	1	1	1	1	1	1	1	1	1	0
Aconitate hydratase (EC 4.2.1.3)	2	1	1	1	1	1	1	1	1	1	1	1	2	0
DNA recombination protein RmuC	0	1	0	0	0	0	0	1	0	0	0	0	1	10
LSU ribosomal protein L15p (L27Ae)	0	0	0	0	1	0	0	1	1	0	0	1	0	9
Molybdenum cofactor biosynthesis protein MoaE	1	1	1	1	1	1	1	1	1	1	1	1	1	0
Cell division protein FtsW	1	1	1	1	1	1	1	1	1	1	1	1	1	0
SSU ribosomal protein S16p	1	0	0	0	0	0	0	0	0	0	1	0	0	11
Phytoene desaturase, neurosporene or lycopene producing (EC 1.3.-.-)	0	0	0	0	0	0	0	0	1	1	1	0	0	10
NADH dehydrogenase (EC 1.6.99.3)	5	3	2	2	2	2	2	3	3	2	2	3	2	0
putative polysialic acid transport protein	1	2	2	1	1	2	2	1	1	1	2	2	2	0
Gluconokinase (EC 2.7.1.12)	2	2	2	2	2	2	2	2	2	2	2	2	2	0
3-hydroxyisobutyrate dehydrogenase (EC 1.1.1.31)	0	0	0	0	0	0	0	0	0	0	0	1	0	12
rRNA small subunit methyltransferase H	1	1	1	1	1	1	1	1	1	1	1	1	1	0
Single-stranded DNA-binding protein	2	6	6	6	3	4	8	6	4	4	4	4	4	0
Xylanase	0	0	1	0	0	0	0	0	1	0	0	0	0	11
Hypothetical protein YggS, proline synthase co-transcribed bacterial homolog PROSC	2	1	1	1	1	1	2	1	1	1	1	2	1	0
Transketolase, N-terminal section (EC 2.2.1.1)	3	4	3	3	2	3	3	3	3	2	2	3	3	0
tRNA(Ile)-lysidine synthetase (EC 6.3.4.19)	3	3	3	3	3	3	3	3	3	2	3	3	2	0
Rod shape-determining protein MreC	1	1	1	1	1	1	1	1	1	1	1	1	1	0
Dihydropteroate synthase (EC 2.5.1.15)	2	2	2	2	2	2	2	2	2	2	2	2	2	0
2-keto-3-deoxy-D-arabino-heptulosonate-7-phosphate synthase I beta (EC 2.5.1.54)	2	2	2	2	2	2	2	2	2	2	2	2	2	0
Tryptophan synthase alpha chain (EC 4.2.1.20)	6	3	3	3	3	3	3	3	3	3	3	3	3	0
6-phosphogluconolactonase (EC 3.1.1.31)	4	4	4	4	4	4	4	4	4	4	4	4	2	0
DNA-binding response regulator, LuxR family, near polyamine transporter	0	0	0	1	1	0	0	0	0	0	0	0	1	10
Multidrug and toxin extrusion (MATE) family efflux pump YdhE/NorM, homolog	1	1	1	1	1	1	1	1	1	1	1	1	0	1
Flavohemoprotein (Hemoglobin-like protein) (Flavohemoglobin) (Nitric oxide dioxygenase) (EC 1.14.12.17)	3	9	6	6	0	3	6	3	0	0	0	3	0	5
Deoxyguanosine kinase (EC 2.7.1.113)	1	1	1	1	1	1	1	1	1	1	1	1	1	0
L-arabinose isomerase (EC 5.3.1.4)	1	1	1	1	1	1	1	1	1	1	1	1	1	0
Transcription antitermination protein NusG	1	1	1	1	1	1	1	1	1	1	1	1	1	0
Glutamyl-tRNA(Gln) amidotransferase subunit A (EC 6.3.5.7)	2	1	1	1	1	1	1	1	1	2	1	1	1	0
3-deoxy-D-manno-octulosonic-acid transferase (EC 2.-.-.-)	0	2	2	0	0	0	2	0	0	0	0	0	2	9
RsbS, negative regulator of sigma-B	0	0	0	0	0	0	1	0	0	0	0	1	0	11
FIG000859: hypothetical protein YebC	2	2	2	2	2	2	2	2	2	2	2	2	2	0
Cyanophycin synthase (EC 6.3.2.29)(EC 6.3.2.30)	0	0	0	0	0	0	3	0	0	0	1	0	0	11
Cobyrinic acid A,C-diamide synthase	1	1	1	1	1	1	1	1	0	1	1	1	1	1
Urease accessory protein UreG	3	3	3	0	0	0	0	0	0	0	0	3	0	9
Phosphate regulon sensor protein PhoR (SphS) (EC 2.7.13.3)	4	4	4	14	4	6	2	4	6	4	2	4	2	0
CTP synthase (EC 6.3.4.2)	1	1	1	1	1	1	1	1	1	1	1	1	1	0
FIG000557: hypothetical protein co-occurring with RecR	1	1	1	1	1	1	1	1	1	1	1	1	1	0
L-alanyl-gamma-D-glutamyl-L-diamino acid endopeptidase	0	0	0	0	0	0	0	0	0	0	0	0	1	12
Protein-N(5)-glutamine methyltransferase PrmC, methylates polypeptide chain release factors RF1 and RF2	1	1	1	1	0	1	1	1	1	1	1	1	1	1
Conjugative transposon protein TraN	2	3	1	4	0	1	2	1	0	0	0	2	0	5
4-alpha-glucanotransferase (amylomaltase) (EC 2.4.1.25)	2	2	0	2	0	2	2	2	2	2	2	2	2	2
Peptide chain release factor 2	2	2	2	2	1	2	2	2	2	2	2	2	2	0
GTP-binding protein TypA/BipA	1	1	1	1	0	1	1	1	1	1	1	1	1	1
Predicted maltose transporter MalT	0	0	0	0	0	0	0	0	0	0	0	0	1	12
Potassium channel protein	0	0	0	0	0	0	0	0	0	0	0	0	1	12
Cyn operon transcriptional activator	0	0	0	0	0	1	0	0	0	0	0	0	0	12
UDP-N-acetylmuramate--alanine ligase (EC 6.3.2.8)	2	2	2	2	2	2	2	2	2	2	2	2	2	0
Adenosylmethionine-8-amino-7-oxononanoate aminotransferase (EC 2.6.1.62)	0	2	2	0	0	0	0	0	0	0	0	2	0	10
Argininosuccinate synthase (EC 6.3.4.5)	2	2	2	2	0	2	2	2	2	2	2	2	2	1
Sensory subunit of low CO2-induced protein complex, putative	0	0	0	0	0	0	0	0	0	0	2	0	0	12
Carbon starvation protein A	0	0	0	0	0	0	0	0	0	0	0	0	1	12
ATP phosphoribosyltransferase (EC 2.4.2.17)	1	1	1	1	1	1	1	1	1	1	1	1	1	0
Transcriptional regulator, MerR family, near polyamine transporter	1	0	0	1	0	0	0	0	0	0	0	1	0	10
Phytoene dehydrogenase (EC 1.14.99.-)	0	1	1	1	1	1	1	1	1	1	1	1	1	1
probable iron binding protein from the HesB_IscA_SufA family	2	2	2	2	0	2	2	2	2	2	2	2	2	1
Sodium/glutamate symport protein	1	1	1	1	1	1	0	1	1	1	1	1	1	1
ATP-dependent hsl protease ATP-binding subunit HslU	2	2	2	2	2	2	2	2	2	2	2	2	2	0
Biotin synthase (EC 2.8.1.6)	0	2	2	1	1	1	1	0	0	0	0	2	0	6
Alginate lyase precursor (EC 4.2.2.3)	0	0	0	0	0	0	0	0	0	0	0	0	1	12
Mannose-1-phosphate guanylyltransferase (GDP) (EC 2.7.7.22)	8	3	3	4	4	3	3	3	2	4	3	4	6	0
SSU ribosomal protein S5p (S2e)	1	0	0	0	0	0	0	0	0	0	1	0	0	11
D-lactate dehydrogenase (EC 1.1.1.28)	1	1	1	3	0	1	1	2	1	1	1	0	1	2
Methionine gamma-lyase (EC 4.4.1.11)	1	0	0	0	0	0	0	0	0	0	0	0	0	12
Alpha-glucuronidase (EC 3.2.1.139)	1	1	1	1	0	0	1	1	1	1	1	1	0	3
Tyrosyl-tRNA synthetase (EC 6.1.1.1)	1	1	1	1	1	1	1	1	1	1	1	1	1	0
Heavy metal RND efflux outer membrane protein, CzcC family	2	3	3	4	2	3	2	2	1	1	1	3	1	0
Potassium-transporting ATPase A chain (EC 3.6.3.12) (TC 3.A.3.7.1)	1	2	1	1	1	1	1	1	1	1	1	1	0	1
3@1,5@1-cyclic-nucleotide phosphodiesterase (EC 3.1.4.17)	1	2	2	1	1	2	3	1	1	1	1	2	0	1
tmRNA-binding protein SmpB	2	2	2	2	1	2	2	2	2	2	2	2	2	0
Molybdopterin-guanine dinucleotide biosynthesis protein MobB	1	0	0	0	0	0	0	1	1	1	1	0	1	7
Ribose ABC transport system, permease protein RbsC (TC 3.A.1.2.1)	2	2	2	2	1	2	2	3	2	1	1	2	2	0
2@1-5@1 RNA ligase	1	0	0	0	0	0	0	0	0	0	0	0	0	12
GMP synthase [glutamine-hydrolyzing], amidotransferase subunit (EC 6.3.5.2)	0	0	0	0	0	0	2	0	0	0	0	0	0	12
UDP-N-acetylglucosamine 4,6-dehydratase (EC 4.2.1.-)	1	1	1	1	1	1	1	1	1	1	1	1	2	0
Acetate kinase (EC 2.7.2.1)	2	2	0	0	0	0	0	2	2	2	2	0	0	7
CRISPR-associated protein, Cas5h family	0	0	0	1	0	0	0	0	0	0	0	0	1	11
Excinuclease ABC subunit A paralog of unknown function	2	1	1	1	1	2	2	2	1	0	1	2	0	2
Adenylosuccinate synthetase (EC 6.3.4.4)	1	2	2	3	2	2	2	1	1	1	1	2	1	0
Exopolysaccharide biosynthesis glycosyltransferase EpsF (EC 2.4.1.-)	0	0	0	0	0	0	0	0	0	0	1	0	0	12
6-phosphogluconate dehydrogenase, decarboxylating (EC 1.1.1.44)	4	2	2	2	2	2	2	2	2	2	2	2	2	0
MutS-related protein, family 1	3	3	3	2	1	2	3	2	2	2	3	3	1	0
2,3,4,5-tetrahydropyridine-2,6-dicarboxylate N-acetyltransferase (EC 2.3.1.89)	2	0	0	0	0	0	0	2	6	2	2	0	0	8
Multimodular transpeptidase-transglycosylase (EC 2.4.1.129) (EC 3.4.-.-)	3	3	3	3	3	3	3	2	3	2	2	3	2	0
Xanthine and CO dehydrogenases maturation factor, XdhC/CoxF family	2	2	2	2	2	2	2	2	2	2	2	2	2	0
Heptaprenyl diphosphate synthase component II (EC 2.5.1.30)	0	0	0	0	0	0	0	0	0	2	0	0	0	12
Branched-chain alpha-keto acid dehydrogenase, E1 component, beta subunit (EC 1.2.4.4)	4	4	4	4	4	4	4	4	4	4	4	4	4	0
NAD(P) transhydrogenase subunit beta (EC 1.6.1.2)	0	0	0	0	0	0	0	0	0	0	0	0	1	12
1-deoxy-D-xylulose 5-phosphate reductoisomerase (EC 1.1.1.267)	2	2	2	2	2	2	2	2	2	2	2	2	2	0
Biotin carboxyl carrier protein of acetyl-CoA carboxylase	1	1	1	1	1	1	1	1	1	1	1	1	1	0
SSU ribosomal protein S3p (S3e)	1	0	0	0	0	0	0	0	0	0	1	0	0	11
Nitrous oxide reductase maturation protein NosD	0	0	0	1	0	0	1	1	0	0	0	0	0	10
Urease beta subunit (EC 3.5.1.5)	3	3	3	0	0	0	0	0	0	0	0	3	0	9
Arginine/ornithine antiporter ArcD	6	6	6	6	6	6	6	3	3	9	9	6	3	0
Neopullulanase (EC 3.2.1.135)	0	0	0	0	0	0	0	0	0	0	0	0	1	12
tRNA-i(6)A37 methylthiotransferase	3	3	3	3	3	3	3	3	3	2	3	3	2	0
Putative conjugative transposon mobilization protein BF0132	2	1	1	4	0	3	1	2	0	0	0	4	0	5
Glucoamylase (EC 3.2.1.3)	2	0	0	0	0	0	2	2	2	2	2	0	0	7
Two-component response regulator yesN, associated with MetSO reductase	0	0	0	0	0	0	0	1	0	0	1	0	0	11
Putrescine transport ATP-binding protein PotA (TC 3.A.1.11.1)	1	1	1	1	1	0	1	1	1	0	1	1	0	3
ATP synthase F0 sector subunit c (EC 3.6.3.14)	0	0	0	0	0	0	0	1	1	1	1	0	0	9
Phosphopantetheine adenylyltransferase (EC 2.7.7.3)	1	1	1	1	1	1	1	1	1	1	1	1	1	0
C-terminal domain of CinA type S	3	6	6	6	3	3	3	3	6	3	6	3	3	0
Nicotinamidase (EC 3.5.1.19)	2	2	2	2	2	2	2	2	2	2	2	2	2	0
DNA mismatch repair protein MutS	4	4	4	4	2	2	4	2	4	2	2	4	2	0
Probable two-component sensor, near polyamine transporter	0	1	0	0	0	0	0	0	0	0	0	0	0	12
Queuosine Biosynthesis QueE Radical SAM	2	2	2	2	2	2	2	2	2	2	2	2	2	0
ATP synthase beta chain (EC 3.6.3.14)	0	0	0	0	0	0	1	1	1	1	1	0	0	8
NADP-specific glutamate dehydrogenase (EC 1.4.1.4)	4	4	8	4	4	4	8	8	8	8	4	8	8	0
TsaE protein, required for threonylcarbamoyladenosine t(6)A37 formation in tRNA	1	1	1	1	1	1	1	1	1	1	1	1	1	0
DnaJ-class molecular chaperone CbpA	1	1	1	1	1	1	1	1	1	1	1	1	1	0
Low-specificity L-threonine aldolase (EC 4.1.2.5)	0	0	0	0	0	0	0	2	0	0	0	0	0	12
Glycolate dehydrogenase (EC 1.1.99.14), subunit GlcD	2	0	0	0	0	0	0	2	0	0	0	0	0	11
Probable GTPase related to EngC	0	1	1	0	0	1	1	0	0	0	0	1	0	8
NADP-dependent malic enzyme (EC 1.1.1.40)	1	1	1	1	1	1	1	1	1	1	1	1	1	0
Hypothetical nudix hydrolase YeaB	1	2	2	2	1	1	1	1	1	1	1	1	1	0
Glutamate-1-semialdehyde aminotransferase (EC 5.4.3.8)	1	2	3	1	1	1	3	1	1	1	1	2	1	0
PhnO protein	1	0	1	1	1	0	3	0	0	0	0	0	0	8
Sepiapterin reductase (EC 1.1.1.153)	1	0	0	0	0	0	0	1	0	1	1	0	0	9
Excinuclease ABC subunit A paralog in greater Bacteroides group	1	1	1	1	1	1	1	1	1	1	1	1	1	0
Predicted glycogen synthase, ADP-glucose transglucosylase (EC 2.4.1.21), Actinobacterial type	0	0	0	0	0	0	0	0	1	0	0	0	0	12
Translation elongation factor P	1	1	1	1	1	1	1	1	1	1	1	1	1	0
Dihydroorotate dehydrogenase (EC 1.3.3.1)	1	1	1	1	1	1	1	1	1	1	1	1	1	0
Deoxyribodipyrimidine photolyase (EC 4.1.99.3)	1	1	1	1	1	1	1	1	1	1	1	1	1	0
Trk system potassium uptake protein TrkA	0	0	0	0	0	0	0	2	4	2	2	0	2	8
5-methyl-dCTP pyrophosphohydrolase (EC 3.6.1.-)	1	1	0	1	1	1	1	1	1	1	1	1	1	1
Catalase (EC 1.11.1.6)	6	4	2	4	0	6	10	4	6	4	6	6	4	1
Ribonucleotide reductase of class Ia (aerobic), alpha subunit (EC 1.17.4.1)	2	1	1	1	1	1	1	1	1	1	1	1	1	0
Rrf2 family transcriptional regulator, group III	1	1	1	1	1	1	1	0	1	0	0	1	0	4
Mercuric ion reductase (EC 1.16.1.1)	0	0	0	4	0	0	0	0	0	0	0	2	2	10
hypothetical oxidoreductase related to N-acetylglucosamine utilization	1	1	1	1	0	1	1	1	1	1	1	1	1	1
GTP-binding protein EngB	1	1	1	1	0	1	1	1	1	1	1	1	1	1
Maltose/maltodextrin ABC transporter, substrate binding periplasmic protein MalE	3	0	0	0	0	0	0	0	0	0	0	0	0	12
Trehalose-6-phosphate phosphatase (EC 3.1.3.12)	1	1	2	1	0	1	1	1	1	1	1	1	1	1
N-acetyl-L,L-diaminopimelate deacetylase (EC 3.5.1.47)	2	2	2	2	2	2	2	4	4	4	4	2	4	0
Biotin synthesis protein BioC	1	2	2	1	0	1	1	2	2	1	1	2	1	1
Predicted lactaldehyde dehydrogenase (EC 1.2.1.22)	0	1	1	0	0	1	1	0	0	0	0	1	0	8
RecD-like DNA helicase Atu2026	1	0	0	1	0	0	0	0	0	0	0	0	0	11
Adenylate cyclase (EC 4.6.1.1)	2	2	5	2	1	1	2	2	2	2	2	2	0	1
FKBP-type peptidyl-prolyl cis-trans isomerase FklB (EC 5.2.1.8)	1	1	1	1	1	1	1	1	1	1	1	1	1	0
Thymidylate kinase (EC 2.7.4.9)	2	2	1	1	0	2	1	1	1	1	1	2	1	1
Anthranilate synthase, aminase component (EC 4.1.3.27)	2	2	2	2	2	2	2	2	2	2	2	2	2	0
UDP-N-acetylmuramoylalanyl-D-glutamyl-2,6-diaminopimelate--D-alanyl-D-alanine ligase (EC 6.3.2.10)	4	4	4	4	4	4	4	4	4	4	4	4	4	0
Arabinose 5-phosphate isomerase (EC 5.3.1.13)	0	1	1	1	1	1	1	0	0	1	0	1	1	4
Molybdenum cofactor biosynthesis protein MoaC	1	1	1	1	1	1	1	1	1	1	1	1	1	0
Cysteine desulfurase (EC 2.8.1.7)	28	20	20	16	8	20	20	16	16	16	16	20	12	0
Phosphate starvation-inducible protein PhoH, predicted ATPase	2	2	2	2	2	2	2	2	2	2	2	2	2	0
Acetylornithine deacetylase (EC 3.5.1.16)	2	2	2	2	0	2	2	2	2	2	2	2	2	1
N-acetylneuraminate synthase (EC 2.5.1.56)	0	2	2	2	2	2	2	4	4	2	2	2	2	1
Transcriptional repressor of aga operon	0	0	1	0	0	0	0	0	0	0	0	0	3	11
Outer membrane protein H precursor	4	3	4	4	4	4	4	4	4	3	4	4	3	0
Acyl-CoA dehydrogenase, short-chain specific (EC 1.3.99.2)	2	3	3	3	3	3	3	2	2	1	1	3	1	0
Cytochrome c oxidase subunit CcoO (EC 1.9.3.1)	2	1	1	1	1	1	2	2	1	1	1	1	1	0
UDP-glucose 4-epimerase (EC 5.1.3.2)	15	12	12	12	12	15	15	12	15	15	15	15	6	0
Glycerol uptake facilitator protein	2	2	2	2	2	2	2	2	2	2	2	2	2	0
Heme ABC transporter, cell surface heme and hemoprotein receptor HmuT	1	1	1	1	1	1	1	1	0	1	1	1	1	1
Galactoside O-acetyltransferase (EC 2.3.1.18)	0	0	0	1	0	0	0	0	1	0	0	0	1	10
Glutamyl-tRNA reductase (EC 1.2.1.70)	1	1	1	1	1	1	1	2	1	1	1	1	1	0
Carboxynorspermidine decarboxylase, putative (EC 4.1.1.-)	1	1	1	1	1	1	1	1	1	1	1	1	1	0
Phosphoheptose isomerase (EC 5.3.1.-)	4	2	2	2	2	2	2	2	2	2	2	2	0	1
Manganese-dependent protein-tyrosine phosphatase (EC 3.1.3.48)	0	0	0	0	0	0	0	0	1	1	1	0	2	9
4-hydroxyphenylpyruvate dioxygenase (EC 1.13.11.27)	2	6	6	6	2	6	6	2	2	0	1	6	6	1
Phosphopantothenoylcysteine decarboxylase (EC 4.1.1.36)	1	1	1	1	1	1	1	1	1	1	1	1	1	0
3-deoxy-manno-octulosonate cytidylyltransferase (EC 2.7.7.38)	0	1	1	1	1	1	1	0	0	1	0	1	1	4
Methylmalonate-semialdehyde dehydrogenase [inositol] (EC 1.2.1.27)	1	2	1	1	1	1	1	1	1	1	1	1	1	0
Diaminohydroxyphosphoribosylaminopyrimidine deaminase (EC 3.5.4.26)	2	2	2	2	2	2	2	2	2	2	2	2	2	0
tRNA dimethylallyltransferase (EC 2.5.1.75)	4	4	4	4	4	4	4	4	4	2	4	4	2	0
Adenylosuccinate lyase (EC 4.3.2.2)	2	2	2	2	2	2	2	2	2	2	2	2	2	0
ATP-dependent DNA helicase UvrD/PcrA	1	1	1	1	1	1	2	1	1	1	1	1	1	0
Phage head maturation protease	0	0	0	0	0	0	1	0	0	1	0	1	0	10
Large-conductance mechanosensitive channel	1	1	1	1	1	1	1	2	1	1	1	1	1	0
Organic hydroperoxide resistance transcriptional regulator	1	0	0	0	0	0	0	0	0	0	0	0	0	12
tRNA-specific 2-thiouridylase MnmA	1	1	1	1	1	1	1	1	1	1	1	1	1	0
Diaminopimelate epimerase (EC 5.1.1.7)	2	2	2	2	2	2	2	2	2	2	2	2	2	0
Translation initiation factor 1	1	0	0	0	0	0	1	1	1	1	0	1	0	7
Phosphoenolpyruvate carboxykinase [ATP] (EC 4.1.1.49)	0	0	0	0	0	0	0	0	0	0	0	0	2	12
Similarity with glutathionylspermidine synthase (EC 6.3.1.8), group 2	1	1	1	1	1	1	1	1	1	1	1	1	1	0
Dihydroneopterin aldolase (EC 4.1.2.25)	2	2	2	2	2	2	2	2	2	2	2	2	2	0
3-hydroxybutyryl-CoA dehydrogenase (EC 1.1.1.157)	3	3	3	0	0	0	3	0	0	0	0	3	0	8
Translation elongation factor G	4	4	4	3	3	4	4	4	4	4	4	3	4	0
Lanthionine biosynthesis protein LanM	1	0	0	0	0	0	0	0	0	0	0	0	0	12
D-glycero-beta-D-manno-heptose 7-phosphate kinase	3	3	3	3	3	3	3	3	3	3	3	3	3	0
VapB protein (antitoxin to VapC)	0	0	1	1	0	1	1	0	0	0	0	0	0	9
DNA-3-methyladenine glycosylase (EC 3.2.2.20)	1	1	1	1	1	1	1	1	1	1	1	1	1	0
Riboflavin kinase (EC 2.7.1.26)	3	3	3	3	3	3	3	3	3	3	3	3	3	0
4-hydroxy-tetrahydrodipicolinate reductase (EC 1.17.1.8)	2	2	2	2	2	2	2	4	4	2	2	2	2	0
N-acylglucosamine 2-epimerase (EC 5.1.3.8)	4	2	4	4	3	3	3	2	2	3	2	3	2	0
Homoserine O-acetyltransferase (EC 2.3.1.31)	1	1	1	1	1	1	1	1	1	1	1	1	1	0
Glucose-1-phosphate thymidylyltransferase (EC 2.7.7.24)	4	6	6	6	6	6	4	4	6	4	4	6	4	0
Polyphosphate kinase (EC 2.7.4.1)	12	12	12	12	12	12	12	12	12	8	12	12	8	0
tRNA-Leu-CAG	0	0	1	1	0	1	1	1	1	1	1	0	0	5
Acyl carrier protein phosphodiesterase (EC 3.1.4.14)	1	1	1	1	1	1	1	1	1	1	1	1	1	0
RNA polymerase sigma-70 factor	3	2	1	2	2	2	3	3	2	3	3	3	1	0
L-threonine 3-dehydrogenase (EC 1.1.1.103)	2	2	2	2	2	2	2	2	2	2	2	2	2	0
Monofunctional biosynthetic peptidoglycan transglycosylase (EC 2.4.2.-)	1	1	1	1	1	1	1	1	1	1	1	1	1	0
O-succinylhomoserine sulfhydrylase (EC 2.5.1.48)	2	2	2	2	2	2	2	2	2	2	2	2	2	0
2-dehydro-3-deoxygluconate kinase (EC 2.7.1.45)	3	3	3	3	3	3	3	3	3	3	3	3	3	0
Outer membrane receptor proteins, mostly Fe transport	1	1	2	0	0	1	0	0	0	0	1	2	1	6
Eukaryotic-type low-affinity urea transporter	0	0	1	0	0	0	0	0	0	0	0	1	0	11
Malonyl CoA-acyl carrier protein transacylase (EC 2.3.1.39)	1	1	1	1	1	1	1	1	1	1	1	2	5	0
5-Enolpyruvylshikimate-3-phosphate synthase (EC 2.5.1.19)	2	2	2	2	2	2	2	2	2	2	2	2	2	0
tRNA-Arg-ACG	1	0	1	1	0	1	1	1	1	1	1	0	1	3
Inosose dehydratase (EC 4.2.1.44)	5	6	5	5	5	6	3	3	3	5	4	5	2	0
tRNA-(ms[2]io[6]A)-hydroxylase (EC 1.-.-.-)	0	1	1	1	1	1	1	1	1	0	1	1	1	2
Ribose ABC transport system, ATP-binding protein RbsA (TC 3.A.1.2.1)	2	1	1	1	0	1	1	2	1	0	0	1	1	3
Arginine deiminase (EC 3.5.3.6)	2	2	2	2	2	2	2	2	2	2	2	2	2	0
ABC-type hemin transport system, ATPase component	1	1	1	1	1	1	1	0	0	1	1	1	1	2
NADH-ubiquinone oxidoreductase chain L (EC 1.6.5.3)	4	8	8	6	4	6	4	4	4	6	4	8	6	0
Adenylyl-sulfate reductase [thioredoxin] (EC 1.8.4.10)	1	0	0	0	0	0	0	0	0	0	0	0	0	12
3-isopropylmalate dehydrogenase (EC 1.1.1.85)	2	2	2	2	2	2	2	2	2	2	2	2	4	0
ATP-dependent Clp protease ATP-binding subunit ClpX	2	2	2	2	2	2	2	2	2	2	2	2	2	0
4-amino-6-deoxy-N-Acetyl-D-hexosaminyl-(Lipid carrier) acetyltrasferase	1	0	0	0	0	0	1	1	0	0	0	0	1	9
Cytochrome c oxidase subunit CcoN (EC 1.9.3.1)	2	1	1	1	1	1	2	2	1	1	1	1	1	0
Hexuronate utilization operon transcriptional repressor ExuR	1	0	0	0	0	0	0	0	0	1	0	0	0	11
Cu(I)-responsive transcriptional regulator	0	0	0	0	0	0	0	0	0	0	1	0	0	12
tRNA-Leu-CAA	1	0	1	1	0	1	1	1	1	1	1	0	1	3
Cold shock protein CspA	2	4	3	5	2	3	4	2	2	1	1	6	2	0
GDP-mannose pyrophosphatase YffH	1	1	1	1	1	1	1	1	1	1	1	1	1	0
internalin, putative	9	8	9	1	1	13	1	0	1	2	8	23	16	1
Aromatic-L-amino-acid decarboxylase (EC 4.1.1.28)	2	2	2	2	2	2	2	2	2	0	0	2	0	3
Outer membrane lipoprotein carrier protein LolA	1	1	1	1	1	1	1	1	1	1	1	1	0	1
Leucine-responsive regulatory protein, regulator for leucine (or lrp) regulon and high-affinity branched-chain amino acid transport system	4	2	2	2	2	2	0	0	0	2	4	4	2	3
Trehalase (EC 3.2.1.28)	1	1	1	1	1	1	1	1	0	0	0	1	1	3
Coproporphyrinogen III oxidase, aerobic (EC 1.3.3.3)	1	1	1	1	1	1	1	1	1	1	1	1	1	0
Enoyl-CoA hydratase [isoleucine degradation] (EC 4.2.1.17)	1	1	1	1	1	1	1	1	1	1	1	1	1	0
(2E,6E)-farnesyl diphosphate synthase (EC 2.5.1.10)	0	5	15	10	10	10	10	10	10	5	5	5	10	1
2-Keto-3-deoxy-D-manno-octulosonate-8-phosphate synthase (EC 2.5.1.55)	0	1	1	1	1	1	1	0	0	1	0	1	1	4
GTP cyclohydrolase I (EC 3.5.4.16) type 1	14	7	8	8	7	7	8	6	6	6	12	8	8	0
Zinc uptake regulation protein ZUR	2	1	2	2	2	1	2	1	2	1	2	2	2	0
bacteriophytochrome heme oxygenase BphO	1	1	1	1	1	1	1	1	1	1	1	1	0	1
Molybdenum ABC transporter, periplasmic molybdenum-binding protein ModA (TC 3.A.1.8.1)	1	1	1	1	1	1	1	1	1	1	1	1	1	0
Aldehyde dehydrogenase B (EC 1.2.1.22)	2	1	1	2	1	1	2	1	2	1	1	1	2	0
Dihydrolipoamide dehydrogenase of 2-oxoglutarate dehydrogenase (EC 1.8.1.4)	0	2	2	0	0	2	0	0	0	0	0	0	0	10
Quinone oxidoreductase (EC 1.6.5.5)	1	5	2	3	3	2	1	2	2	1	1	2	1	0
Transcription termination factor Rho	1	1	1	1	1	1	1	1	1	1	1	1	1	0
Peptide methionine sulfoxide reductase MsrA (EC 1.8.4.11)	3	1	1	1	1	1	2	2	2	1	1	4	2	0
Ketoglutarate semialdehyde dehydrogenase (EC 1.2.1.26)	6	8	8	8	4	6	8	8	6	6	6	8	3	0
Acetylornithine aminotransferase (EC 2.6.1.11)	2	2	2	2	0	2	4	2	2	2	2	2	2	1
2-dehydro-3-deoxyphosphogluconate aldolase (EC 4.1.2.14)	4	4	4	4	2	4	4	4	4	4	4	4	4	0
Mg(2+) transport ATPase, P-type (EC 3.6.3.2)	0	0	1	0	0	0	0	0	0	0	0	0	0	12
Glutamyl-tRNA synthetase (EC 6.1.1.17)	2	2	2	2	2	2	2	2	2	2	2	2	2	0
5-formyltetrahydrofolate cyclo-ligase (EC 6.3.3.2)	3	3	3	3	3	3	3	3	3	3	3	3	4	0
Trehalose phosphorylase (EC 2.4.1.64)	2	2	2	2	2	2	2	2	0	0	0	2	2	3
Glycerol-3-phosphate dehydrogenase (EC 1.1.5.3)	3	3	3	3	3	3	3	3	3	3	3	3	6	0
CRISPR-associated RecB family exonuclease Cas4a	0	0	0	0	0	0	0	0	0	0	0	0	0	13
4-hydroxythreonine-4-phosphate dehydrogenase (EC 1.1.1.262)	1	1	1	1	1	1	1	2	1	1	1	1	1	0
Superoxide dismutase SodM-like protein ChrF	1	0	0	2	1	1	1	0	0	0	0	0	0	8
Propionyl-CoA carboxylase beta chain (EC 6.4.1.3)	1	1	1	1	0	1	1	1	1	1	1	1	1	1
Superoxide dismutase [Mn] (EC 1.15.1.1)	0	0	0	1	0	0	0	0	0	0	0	0	0	12
Glyoxylate reductase (EC 1.1.1.26)	1	0	0	0	0	0	0	0	0	0	0	0	0	12
Arsenical resistance operon repressor	1	0	1	2	2	3	3	3	0	0	1	2	1	3
UDP-N-acetylmuramoylalanine--D-glutamate ligase (EC 6.3.2.9)	2	2	2	2	2	2	2	2	2	2	2	2	2	0
Rubredoxin	1	1	1	1	1	1	1	1	1	1	1	1	1	0
Dephospho-CoA kinase (EC 2.7.1.24)	1	1	1	1	1	1	1	1	1	1	2	1	1	0
2-deoxyglucose-6-phosphate hydrolase YniC	0	0	0	0	0	0	0	1	0	0	0	0	0	12
Flavodoxin 2	1	0	1	0	0	0	1	1	0	0	1	1	1	6
16S rRNA processing protein RimM	1	1	1	1	1	1	1	1	1	1	1	1	1	0
Tagatose-6-phosphate kinase (EC 2.7.1.144)	1	1	1	1	1	1	1	1	1	1	1	1	1	0
LSU ribosomal protein L22p (L17e)	0	0	0	0	1	0	0	1	1	0	0	1	0	9
putative periplasmic protein kinase ArgK and related GTPases of G3E family	1	1	1	1	1	0	1	0	0	0	0	1	1	5
Alpha-amylase (EC 3.2.1.1)	4	4	1	4	2	4	4	4	4	4	4	4	2	0
Ribosome recycling factor	1	2	1	1	0	1	1	1	1	1	1	1	1	1
Internalin-like protein (LPXTG motif) Lmo0333 homolog	0	0	0	0	0	1	0	0	0	0	0	0	0	12
DedA protein	4	4	4	4	4	4	4	6	6	6	4	4	4	0
2-dehydropantoate 2-reductase (EC 1.1.1.169)	0	1	1	0	0	0	1	1	0	0	1	0	0	8
Periplasmic aromatic aldehyde oxidoreductase, FAD binding subunit YagS	2	1	1	1	2	1	2	4	2	4	3	2	0	1
Translation initiation factor 3	2	1	1	1	1	1	2	2	2	2	1	2	1	0
Tryptophan 2-monooxygenase (EC 1.13.12.3)	1	1	1	1	0	1	1	0	0	0	0	1	0	6
4-hydroxy-tetrahydrodipicolinate synthase (EC 4.3.3.7)	4	8	12	6	6	10	6	8	8	6	6	8	6	0
LSU ribosomal protein L24p (L26e)	0	0	0	0	1	0	0	1	1	0	0	1	0	9
Flavodoxin	0	0	0	0	0	0	0	1	0	1	0	0	0	11
L-proline glycine betaine binding ABC transporter protein ProX (TC 3.A.1.12.1)	1	1	1	1	1	1	1	1	1	1	1	1	1	0
Outer membrane component of tripartite multidrug resistance system	2	3	2	1	1	1	1	1	1	1	1	3	1	0
LSU ribosomal protein L25p	0	0	0	0	1	0	0	1	1	0	0	1	0	9
tRNA-Trp-CCA	1	0	1	1	0	1	1	1	1	1	1	0	1	3
Nicotinate-nucleotide adenylyltransferase (EC 2.7.7.18)	1	1	1	1	1	1	1	1	1	1	1	1	1	0
LSU ribosomal protein L23p (L23Ae)	0	0	0	0	1	0	0	1	1	0	0	1	0	9
3@1-to-5@1 exoribonuclease RNase R	1	1	1	1	1	1	1	1	1	1	1	1	1	0
Competence protein F homolog, phosphoribosyltransferase domain	1	1	1	1	1	1	1	1	1	1	1	1	1	0
Glutamyl-tRNA(Gln) amidotransferase subunit C (EC 6.3.5.7)	1	1	1	1	1	1	1	1	1	1	1	1	1	0
Beta-phosphoglucomutase (EC 5.4.2.6)	4	4	4	4	2	4	4	4	1	1	1	4	6	0
Acetyl-coenzyme A synthetase (EC 6.2.1.1)	1	1	1	1	1	1	1	1	1	1	1	1	1	0
Aminomethyltransferase (glycine cleavage system T protein) (EC 2.1.2.10)	2	2	2	2	2	2	2	2	2	2	2	2	2	0
3-methyl-2-oxobutanoate hydroxymethyltransferase (EC 2.1.2.11)	2	2	2	2	2	2	2	2	2	2	2	2	2	0
Phosphatidylinositol-specific phospholipase C (EC 4.6.1.13)	0	0	0	0	0	0	1	0	0	0	0	0	0	12
Phosphoribosylanthranilate isomerase (EC 5.3.1.24)	8	8	8	8	8	8	8	8	16	8	8	8	8	0
Beta-ketoadipate enol-lactone hydrolase (EC 3.1.1.24)	0	0	0	0	0	0	0	0	0	0	0	0	0	13
Alpha-aspartyl dipeptidase Peptidase E (EC 3.4.13.21)	0	0	0	0	0	0	0	0	0	0	0	1	0	12
Sulfate adenylyltransferase subunit 2 (EC 2.7.7.4)	2	1	1	1	1	1	1	1	1	1	1	1	1	0
Leucyl-tRNA synthetase (EC 6.1.1.4)	1	1	1	1	1	1	1	1	1	1	1	1	1	0
Uridine kinase (EC 2.7.1.48)	1	1	1	1	1	1	1	1	1	1	1	1	1	0
Lipoate synthase	1	1	1	1	1	1	1	1	1	1	1	1	1	0
Ku domain protein	4	4	4	4	4	4	4	4	4	4	4	4	0	1
Glutamate racemase (EC 5.1.1.3)	2	2	2	2	2	2	2	2	2	2	2	2	2	0
Alanyl-tRNA synthetase (EC 6.1.1.7)	1	2	1	1	1	1	1	1	1	1	1	1	1	0
UDP-N-acetylglucosamine--N-acetylmuramyl-(pentapeptide) pyrophosphoryl-undecaprenol N-acetylglucosamine transferase (EC 2.4.1.227)	2	1	1	1	1	1	1	1	1	1	1	1	1	0
Protein Implicated in DNA repair function with RecA and MutS	1	1	0	0	0	0	0	1	0	0	0	0	0	10
Phosphoribosylaminoimidazole carboxylase ATPase subunit (EC 4.1.1.21)	1	1	1	1	1	1	1	1	1	1	1	1	1	0
Cytochrome c oxidase polypeptide I (EC 1.9.3.1)	1	1	1	2	1	1	1	1	1	1	1	1	1	0
ADA regulatory protein	1	1	1	1	0	1	1	1	1	1	1	1	1	1
Malto-oligosyltrehalose trehalohydrolase (EC 3.2.1.141)	2	2	2	3	2	2	3	3	2	3	3	2	3	0
Malate:quinone oxidoreductase (EC 1.1.5.4)	1	1	1	1	1	1	1	1	1	1	1	1	1	0
Biotin-protein ligase (EC 6.3.4.15)	0	0	0	0	0	0	0	1	1	0	0	0	0	11
LSU ribosomal protein L17p	0	0	0	0	1	0	0	1	1	0	0	1	0	9
Alpha-L-arabinofuranosidase II precursor (EC 3.2.1.55)	0	0	0	0	0	0	0	0	1	0	1	0	0	11
Ferric uptake regulation protein FUR	1	1	1	1	1	1	1	1	1	1	1	1	1	0
Phosphoglycerate mutase (EC 5.4.2.1)	3	3	3	0	0	3	3	3	0	0	0	3	0	6
DNA polymerase III subunits gamma and tau (EC 2.7.7.7)	1	1	1	1	1	1	1	1	1	1	1	1	1	0
Nickel transporter UreH	1	1	1	0	0	0	0	0	0	0	0	1	0	9
tRNA uridine 5-carboxymethylaminomethyl modification enzyme GidA	2	2	2	2	1	2	2	2	2	2	2	2	2	0
DNA mismatch repair protein MutL	1	1	1	1	1	1	1	1	1	1	1	1	1	0
Sialidase (EC 3.2.1.18)	2	4	8	4	2	4	4	2	4	4	2	4	6	0
Ferredoxin-dependent glutamate synthase (EC 1.4.7.1)	2	2	2	2	2	2	2	2	2	2	2	2	2	0
Nucleoside 5-triphosphatase RdgB (dHAPTP, dITP, XTP-specific) (EC 3.6.1.15)	2	2	2	2	2	2	2	2	2	2	2	2	2	0
Extracellular deoxyribonuclease PA3909 (required for catabolism of external DNA)	0	0	0	0	0	0	0	0	0	0	0	0	1	12
SSU ribosomal protein S14p (S29e)	1	0	0	0	0	0	0	0	0	0	1	0	0	11
Conjugative transposon protein TraF	2	0	0	2	0	0	1	1	0	0	0	2	0	8
Imidazole glycerol phosphate synthase amidotransferase subunit (EC 2.4.2.-)	1	1	1	1	1	1	1	1	2	1	1	1	1	0
DNA ligase (EC 6.5.1.2)	1	1	1	1	1	1	1	1	1	1	1	1	1	0
Cobyric acid synthase (EC 6.3.5.10)	1	1	1	1	1	1	1	1	0	1	1	1	1	1
Cytosine deaminase (EC 3.5.4.1)	0	2	4	2	0	2	2	0	0	0	0	2	0	7
Deoxyadenosine kinase (EC 2.7.1.76)	1	1	1	1	1	1	1	1	1	1	1	1	1	0
DNA-3-methyladenine glycosylase II (EC 3.2.2.21)	2	1	1	1	1	1	0	1	1	1	1	1	0	2
Nitrite reductase [NAD(P)H] small subunit (EC 1.7.1.4)	1	1	1	1	1	1	1	1	1	1	1	1	1	0
Nicotinate-nucleotide--dimethylbenzimidazole phosphoribosyltransferase (EC 2.4.2.21)	1	1	1	1	1	1	1	1	0	1	1	1	1	1
Dihydrofolate synthase (EC 6.3.2.12)	1	1	1	1	1	1	1	1	1	1	1	1	1	0
Lipopolysaccharide ABC transporter, ATP-binding protein LptB	0	1	1	1	1	1	1	0	0	1	0	2	1	4
LSU ribosomal protein L5p (L11e)	0	0	0	0	1	0	0	1	1	0	0	1	0	9
Chemotaxis response regulator protein-glutamate methylesterase CheB (EC 3.1.1.61)	1	0	0	0	0	0	0	0	0	0	0	0	0	12
RNA polymerase sigma factor RpoD	2	2	2	2	2	2	2	2	2	2	2	2	2	0
CDP-diacylglycerol--serine O-phosphatidyltransferase (EC 2.7.8.8)	1	1	1	1	1	1	1	1	1	1	1	1	1	0
Methylmalonyl-CoA mutase, small subunit (EC 5.4.99.2)	0	0	0	0	0	0	0	0	0	0	0	0	2	12
DNA polymerase IV-like protein ImuB	0	0	0	2	0	0	4	0	0	0	0	0	0	11
Ribosomal protein S12p Asp88 (E. coli) methylthiotransferase	2	2	2	2	2	2	2	2	2	2	2	2	2	0
Transamidase GatB domain protein	1	1	1	1	1	1	1	1	1	1	1	1	1	0
Orotate phosphoribosyltransferase (EC 2.4.2.10)	1	1	1	1	1	1	1	1	1	1	1	1	1	0
Phosphoadenylyl-sulfate reductase [thioredoxin] (EC 1.8.4.8)	2	1	1	1	1	1	1	1	1	1	1	1	1	0
RNA polymerase sigma factor RpoE	1	1	2	3	1	1	1	1	1	0	0	2	1	2
dNTP triphosphohydrolase, broad substrate specificity, subgroup 3	0	0	0	0	0	0	2	0	0	0	0	0	0	12
Phosphoserine aminotransferase (EC 2.6.1.52)	3	3	3	3	3	3	3	3	3	3	3	3	3	0
Putative two-domain glycosyltransferase	2	2	2	2	0	2	2	0	0	0	0	2	0	6
Monoglyceride lipase (EC 3.1.1.23)	0	0	0	1	0	1	0	0	0	0	0	1	0	10
Heat shock protein 60 family chaperone GroEL	1	1	1	1	1	1	1	1	1	1	1	1	1	0
POTASSIUM/PROTON ANTIPORTER ROSB	1	1	1	1	1	1	1	1	1	1	1	1	1	0
Alpha-L-Rha alpha-1,3-L-rhamnosyltransferase (EC 2.4.1.-)	3	3	2	3	3	3	3	1	3	3	3	3	3	0
Putative metal chaperone, involved in Zn homeostasis, GTPase of COG0523 family	4	0	2	4	2	0	2	0	0	0	0	2	2	6
Putative bacterial haemoglobin	0	0	0	0	0	0	0	1	0	0	0	0	0	12
Phosphoribosylformimino-5-aminoimidazole carboxamide ribotide isomerase (EC 5.3.1.16)	2	2	2	2	2	2	2	2	2	2	2	2	2	0
Chitinase (EC 3.2.1.14)	2	17	16	2	2	2	20	2	2	3	3	15	1	0
Cobalt-zinc-cadmium resistance protein	2	2	2	2	1	2	2	2	1	1	1	2	1	0
Biphenyl-2,3-diol 1,2-dioxygenase (EC 1.13.11.39)	0	0	0	0	0	0	0	0	1	0	0	0	0	12
GTP-binding protein HflX	2	4	2	2	1	2	2	2	2	2	2	2	2	0
Chondroitinase (chondroitin lyase)	0	0	1	0	0	0	0	0	0	0	0	0	0	12
FKBP-type peptidyl-prolyl cis-trans isomerase SlyD (EC 5.2.1.8)	6	6	6	6	6	4	6	4	4	4	4	6	6	0
SoxH protein, homolog	0	0	0	0	0	0	0	0	0	0	0	1	0	12
Fused spore maturation proteins A and B	1	1	1	1	1	1	1	1	1	1	1	1	1	0
Pantoate--beta-alanine ligase (EC 6.3.2.1)	3	3	3	3	3	3	3	3	3	3	3	3	3	0
Phage tail fiber protein	0	0	0	1	1	0	1	0	0	3	3	2	0	7
Chaperone protein HtpG	1	1	1	1	1	2	1	1	1	1	1	1	1	0
L-rhamnose-proton symporter	0	1	1	0	0	1	1	0	0	0	0	1	0	8
Type III restriction-modification system methylation subunit (EC 2.1.1.72)	0	0	0	0	0	0	1	0	0	0	0	0	0	12
Putative formate dehydrogenase oxidoreductase protein	1	1	1	1	1	2	1	1	1	1	1	1	1	0
Galactosamine-6-phosphate isomerase (EC 5.3.1.-)	0	0	0	0	0	0	0	0	0	0	0	0	1	12
Deoxyribose-phosphate aldolase (EC 4.1.2.4)	1	1	1	1	1	1	1	1	1	1	1	1	1	0
GTP cyclohydrolase II (EC 3.5.4.25)	3	6	3	6	6	3	6	3	3	3	3	3	3	0
Dihydrolipoamide dehydrogenase (EC 1.8.1.4)	4	4	4	4	4	4	4	4	4	4	4	4	4	0
Mlc, transcriptional repressor of MalT (the transcriptional activator of maltose regulon) and manXYZ operon	3	0	0	1	0	1	1	0	0	1	0	1	0	7
L-rhamnose mutarotase	0	1	1	0	0	1	1	0	0	0	0	1	0	8
Ribonuclease E inhibitor RraA	0	0	1	0	0	0	0	0	0	0	0	0	0	12
ClpB protein	2	4	6	4	4	4	4	4	6	2	2	4	2	0
Recombination protein RecR	2	2	2	2	2	2	2	2	2	2	2	2	2	0
Inosose isomerase (EC 5.3.99.-)	2	2	2	2	2	2	2	2	2	3	2	2	2	0
Dihydroorotase (EC 3.5.2.3)	4	3	6	6	6	3	6	3	3	2	2	6	4	0
Epi-inositol hydrolase (EC 3.7.1.-)	1	1	1	1	1	1	1	1	1	1	1	1	1	0
Cysteine synthase (EC 2.5.1.47)	2	2	2	2	2	2	2	2	2	2	2	2	2	0
Biotin synthesis protein BioZ	1	2	2	1	0	1	1	2	2	1	1	2	1	1
Flavodoxin reductases (ferredoxin-NADPH reductases) family 1	5	4	3	6	3	4	4	6	5	4	3	4	3	0
Serine acetyltransferase (EC 2.3.1.30)	8	6	6	4	4	12	4	8	4	2	2	6	4	0
Hypothetical protein VC0266 (sugar utilization related?)	0	0	0	0	0	0	0	0	0	0	0	0	1	12
Protein AraJ precursor	0	0	0	0	0	0	0	0	0	0	0	0	1	12
uncharacterized domain	1	1	1	1	1	1	1	1	1	1	1	1	1	0
Phosphoribosylaminoimidazole-succinocarboxamide synthase (EC 6.3.2.6)	1	1	1	1	1	1	1	1	1	1	1	1	1	0
5@1-nucleotidase (EC 3.1.3.5)	4	4	4	4	4	4	4	4	4	4	4	4	4	0
GTP-binding and nucleic acid-binding protein YchF	1	1	1	1	0	1	1	1	1	1	1	1	1	1
Acetyl-CoA acetyltransferase (EC 2.3.1.9)	8	8	8	8	8	8	12	8	8	8	8	8	10	0
Conjugative transposon protein TraE	2	2	1	3	0	1	1	1	0	0	0	2	0	5
Ferredoxin	2	1	0	1	1	0	1	1	1	1	1	1	2	2
Serine phosphatase RsbU, regulator of sigma subunit	1	0	0	0	0	0	0	2	1	2	2	0	0	8
Uridine phosphorylase (EC 2.4.2.3)	0	0	1	0	0	0	0	0	0	0	0	0	0	12
2-C-methyl-D-erythritol 2,4-cyclodiphosphate synthase (EC 4.6.1.12)	2	2	2	2	2	2	2	2	2	2	2	2	2	0
Predicted sodium-dependent mannose transporter	1	1	1	1	1	1	0	1	1	1	1	1	0	2
Ribosome hibernation protein YhbH	1	1	1	1	1	1	1	1	1	1	1	1	1	0
Endonuclease V (EC 3.1.21.7)	1	1	1	1	0	1	1	1	1	0	1	1	0	3
Myo-inositol 2-dehydrogenase (EC 1.1.1.18)	16	19	18	17	14	16	17	20	14	16	18	19	12	0
Sucrose phosphorylase (EC 2.4.1.7)	0	0	0	0	0	0	0	1	1	0	0	0	0	11
Urea ABC transporter, permease protein UrtC	1	1	0	0	0	0	0	0	0	0	0	0	0	11
Methionyl-tRNA synthetase (EC 6.1.1.10)	1	1	1	1	1	1	1	1	1	1	1	1	1	0
Prolyl endopeptidase (EC 3.4.21.26)	1	1	1	1	1	1	1	1	1	1	1	1	1	0
Heat shock protein GrpE	3	3	3	3	3	3	3	3	3	3	3	3	3	0
NADH-ubiquinone oxidoreductase chain K (EC 1.6.5.3)	4	6	6	4	4	4	4	4	4	4	4	6	6	0
Prephenate and/or arogenate dehydrogenase (unknown specificity) (EC 1.3.1.12)(EC 1.3.1.43)	2	2	2	2	2	2	2	2	2	2	2	2	2	0
Rhodanese domain protein UPF0176, Firmicutes subgroup	1	1	1	1	1	1	1	1	1	1	1	1	1	0
ATP synthase alpha chain (EC 3.6.3.14)	0	0	0	0	0	0	1	1	1	1	1	0	0	8
Zinc metalloproteinase precursor (EC 3.4.24.29)	0	0	1	0	6	0	0	0	0	0	0	3	7	9
A/G-specific adenine glycosylase (EC 3.2.2.-)	1	1	1	1	0	1	1	1	1	1	1	1	1	1
Uracil-DNA glycosylase, family 1	2	2	2	2	2	2	2	2	2	2	2	2	2	0
YpfJ protein, zinc metalloprotease superfamily	1	1	1	1	0	1	1	1	1	1	1	1	1	1
putative alkaline phosphatase-like protein	0	0	0	0	0	0	0	0	0	1	0	0	0	12
LSU ribosomal protein L35p	1	1	1	1	2	1	1	2	2	1	1	2	1	0
Leucyl/phenylalanyl-tRNA--protein transferase (EC 2.3.2.6)	1	1	1	1	1	1	1	1	1	1	1	1	1	0
Glutamate 5-kinase (EC 2.7.2.11)	1	1	1	1	1	1	1	1	1	1	1	1	1	0
Undecaprenyl diphosphate synthase (EC 2.5.1.31)	3	3	3	3	3	3	3	3	3	3	3	3	3	0
YoeB toxin protein	0	3	0	0	0	1	2	2	4	0	7	4	0	6
Lantibiotic biosynthesis dihydropyridine synthase, TsrD family	1	0	0	0	0	0	0	0	0	0	0	0	0	12
L-arabonate dehydratase (EC 4.2.1.25)	1	1	1	1	1	1	1	1	1	1	1	1	1	0
L-threonine 3-O-phosphate decarboxylase (EC 4.1.1.81)	1	1	1	1	1	1	1	1	0	1	1	1	1	1
Gluconate permease, Bsu4004 homolog	1	1	1	1	0	1	1	1	1	1	1	1	1	1
Chromate transport protein ChrA	2	1	2	2	1	2	2	2	2	1	1	1	1	0
NAD(P)HX dehydratase	1	1	1	1	1	1	1	1	1	1	1	1	1	0
S-adenosylmethionine synthetase (EC 2.5.1.6)	2	2	2	2	2	2	2	2	2	2	2	2	2	0
Lanthionine biosynthesis protein LanB	4	2	3	4	0	5	0	1	0	1	2	2	0	4
Quinolinate phosphoribosyltransferase [decarboxylating] (EC 2.4.2.19)	2	2	2	2	2	2	2	2	2	2	2	2	2	0
Glucose-1-phosphate cytidylyltransferase (EC 2.7.7.33)	0	0	0	0	0	1	1	0	0	0	1	0	0	10
Sodium-dependent phosphate transporter	0	0	0	0	0	0	0	0	2	0	2	0	2	10
5-carboxymethyl-2-hydroxymuconate delta-isomerase (EC 5.3.3.10)	4	4	4	4	2	4	2	4	4	0	0	4	0	3
Twin-arginine translocation protein TatC	1	2	1	1	1	1	1	1	1	1	1	2	1	0
ATP-dependent DNA helicase RecS (RecQ family)	1	1	1	1	1	1	1	1	1	1	1	1	1	0
Polygalacturonase (EC 3.2.1.15)	6	5	3	4	1	4	5	2	1	0	0	4	1	2
L-fuconolactone hydrolase	0	2	0	0	0	0	0	0	0	0	0	0	0	12
Acetoacetyl-CoA synthetase [leucine] (EC 6.2.1.16)	0	1	1	0	0	1	1	0	0	0	0	1	0	8
Sodium/myo-inositol cotransporter	0	0	0	0	0	0	1	0	1	0	0	0	0	11
Thiamin pyrophosphokinase (EC 2.7.6.2)	1	1	1	1	1	1	1	1	1	1	1	1	1	0
Sulfate permease	2	1	1	1	2	1	2	2	2	2	2	2	2	0
Lysophospholipase (EC 3.1.1.5)	2	2	2	3	2	3	2	2	2	2	2	3	2	0
Cystathionine gamma-synthase (EC 2.5.1.48)	1	0	0	0	0	0	0	0	0	0	0	0	1	11
Cell division initiation protein DivIVA	1	1	1	1	1	1	1	1	1	1	1	1	1	0
Ribonuclease P protein component (EC 3.1.26.5)	1	1	1	1	1	1	1	1	1	0	1	1	0	2
ATP-dependent Clp protease proteolytic subunit (EC 3.4.21.92)	3	3	3	3	3	3	3	3	3	3	3	3	3	0
Putative oxidoreductase YncB	2	0	0	0	0	0	0	0	0	0	0	0	2	11
Enoyl-CoA hydratase (EC 4.2.1.17)	12	12	18	12	12	18	12	12	12	12	12	12	12	0
Chromosome (plasmid) partitioning protein ParA	2	3	2	2	2	2	2	2	4	2	2	2	2	0
Chemotaxis regulator - transmits chemoreceptor signals to flagelllar motor components CheY	2	0	0	0	0	0	0	0	0	0	0	0	0	12
Molybdopterin biosynthesis protein MoeA	1	1	1	1	1	1	1	1	1	1	1	1	1	0
6,7-dimethyl-8-ribityllumazine synthase (EC 2.5.1.78)	2	2	2	2	2	2	2	2	2	2	2	2	2	0
Type I restriction-modification system, DNA-methyltransferase subunit M (EC 2.1.1.72)	2	2	0	0	4	6	4	0	0	2	0	2	6	5
Sirohydrochlorin ferrochelatase (EC 4.99.1.4)	2	2	2	2	2	2	2	2	2	2	2	2	2	0
Imidazoleglycerol-phosphate dehydratase (EC 4.2.1.19)	1	1	1	1	1	1	1	1	1	1	1	1	1	0
Arginyl-tRNA synthetase (EC 6.1.1.19)	1	1	1	1	1	1	1	1	1	1	1	1	1	0
Phytoene synthase (EC 2.5.1.32)	0	1	1	1	1	1	1	2	1	2	3	1	1	1
Dethiobiotin synthetase (EC 6.3.3.3)	0	2	2	0	0	0	0	0	0	0	0	2	0	10
HigB toxin protein	0	1	2	2	2	2	4	3	2	3	3	4	0	2
Aspartate 1-decarboxylase (EC 4.1.1.11)	3	3	3	3	3	3	3	3	3	3	3	3	3	0
3,4-dihydroxy-2-butanone 4-phosphate synthase (EC 4.1.99.12)	3	3	3	3	3	3	3	3	3	3	3	3	3	0
D,D-heptose 7-phosphate kinase	1	1	1	1	1	1	0	1	1	1	1	1	0	2
UPF0225 protein YchJ	1	0	0	0	0	0	0	0	0	0	0	0	1	11
Beta-carotene hydroxylase	1	2	2	2	2	2	2	2	2	2	2	2	2	0
Integration host factor alpha/beta	3	1	1	1	1	1	1	1	1	1	2	1	1	0
Histidinol-phosphatase [alternative form] (EC 3.1.3.15)	0	0	0	0	0	0	0	0	0	0	0	0	0	13
NAD(P) transhydrogenase alpha subunit (EC 1.6.1.2)	0	0	0	0	0	0	0	0	0	0	0	0	2	12
RecA protein	3	3	3	3	0	3	3	3	3	3	3	3	3	1
Hypothetical radical SAM family enzyme, NOT coproporphyrinogen III oxidase, oxygen-independent	2	2	2	2	2	2	2	2	2	2	2	2	2	0
Alkylphosphonate utilization operon protein PhnA	1	0	1	1	1	0	1	0	0	0	0	0	1	7
Thiazole biosynthesis protein ThiH	0	0	0	0	0	0	1	0	0	0	0	0	0	12
Arsenical-resistance protein ACR3	1	0	2	3	2	1	4	2	1	0	1	2	1	2
5-amino-6-(5-phosphoribosylamino)uracil reductase (EC 1.1.1.193)	2	2	2	2	2	2	2	2	2	2	2	2	2	0
Ferric siderophore transport system, periplasmic binding protein TonB	14	12	12	10	8	8	6	8	10	4	8	10	10	0
tRNA-Ala-GGC	1	0	1	1	0	1	1	1	1	1	1	0	1	3
Fucose permease	0	1	0	0	0	0	0	0	0	0	0	0	0	12
NADH-ubiquinone oxidoreductase chain N (EC 1.6.5.3)	4	6	6	4	4	4	4	4	4	4	4	6	6	0
ATP synthase gamma chain (EC 3.6.3.14)	0	0	0	0	0	0	1	1	1	1	1	0	0	8
SSU ribosomal protein S17p (S11e)	1	0	0	0	0	0	0	0	0	0	1	0	0	11
Pyridoxine 5@1-phosphate synthase (EC 2.6.99.2)	1	1	1	1	1	1	1	1	1	1	1	1	1	0
Phosphotransferase system, phosphocarrier protein HPr	0	1	0	0	0	1	0	0	0	0	0	1	0	10
Xaa-Pro aminopeptidase (EC 3.4.11.9)	3	2	2	2	1	2	2	2	2	2	2	2	2	0
Urease accessory protein UreD	3	3	3	0	0	0	0	0	0	0	0	3	0	9
Aspartyl-tRNA(Asn) amidotransferase subunit A (EC 6.3.5.6)	2	1	1	1	1	1	1	1	1	2	1	1	1	0
GMP synthase [glutamine-hydrolyzing] (EC 6.3.5.2)	1	1	1	1	1	1	0	1	1	1	1	1	1	1
Arabinose-proton symporter	1	0	0	0	0	0	0	1	1	0	0	0	0	10
Cell division protein FtsQ	1	1	1	1	1	1	1	1	1	1	1	1	1	0
NADH-ubiquinone oxidoreductase chain J (EC 1.6.5.3)	4	6	6	4	4	4	4	4	4	4	4	6	6	0
Penicillin-insensitive transglycosylase (EC 2.4.2.-) & transpeptidase PBP-1C	1	1	1	1	1	1	1	1	1	1	1	1	0	1
Exonuclease SbcD	1	1	1	1	0	1	1	2	1	1	1	1	1	1
N-Acetylneuraminate cytidylyltransferase (EC 2.7.7.43)	0	2	4	2	2	2	2	6	6	2	2	2	2	1
GDP-mannose 6-dehydrogenase (EC 1.1.1.132)	1	0	0	0	0	0	0	0	0	0	0	0	0	12
HipA protein	1	1	1	0	0	1	0	0	1	0	2	1	0	6
Alcohol dehydrogenase (EC 1.1.1.1)	21	12	12	15	6	12	9	15	6	6	9	27	9	0
Hydroxypyruvate isomerase (EC 5.3.1.22)	3	3	3	3	3	3	3	4	3	3	3	3	2	0
Kynurenine formamidase, bacterial (EC 3.5.1.9)	2	2	2	0	0	0	2	2	0	0	0	2	0	7
Nudix dNTPase DR1776 (EC 3.6.1.-)	1	1	1	1	1	1	1	1	1	1	1	1	0	1
Putative deoxyribonuclease similar to YcfH, type 4	1	0	0	0	0	0	0	0	0	0	0	0	0	12
Pyrophosphate-energized proton pump (EC 3.6.1.1)	1	1	1	1	1	1	1	1	1	1	1	1	1	0
NADH ubiquinone oxidoreductase chain A (EC 1.6.5.3)	4	6	6	4	4	4	4	4	4	4	4	6	6	0
SusD, outer membrane protein	7	7	9	9	3	8	5	6	8	5	8	8	5	0
Glycerol-3-phosphate transporter	0	1	1	0	0	0	0	0	0	0	0	0	0	11
Transcription accessory protein (S1 RNA-binding domain)	1	1	1	1	1	1	1	1	1	1	1	1	1	0
Homogentisate 1,2-dioxygenase (EC 1.13.11.5)	0	2	2	2	0	2	2	0	0	0	0	2	2	6
FIG000325: clustered with transcription termination protein NusA	1	1	1	1	0	1	1	1	1	1	1	1	1	1
DNA-directed RNA polymerase alpha subunit (EC 2.7.7.6)	1	1	1	1	1	1	1	1	1	1	1	1	1	0
Peroxidase (EC 1.11.1.7)	4	2	2	2	0	2	2	2	2	2	2	2	2	1
ParD protein (antitoxin to ParE)	0	0	0	1	0	0	1	0	1	1	1	0	0	8
Glutamate synthase [NADPH] large chain (EC 1.4.1.13)	4	4	4	4	4	4	4	4	4	4	4	4	4	0
Cytochrome c-552 precursor	0	0	0	0	0	0	0	0	0	1	0	0	0	12
Di-/tripeptide transporter	1	1	1	1	1	1	1	1	1	1	1	1	1	0
Xanthine dehydrogenase, molybdenum binding subunit (EC 1.17.1.4)	0	0	0	0	0	0	0	1	0	0	0	0	0	12
Phosphoheptose isomerase 1 (EC 5.3.1.-)	0	0	0	0	0	0	0	0	0	0	0	0	2	12
Isochorismate synthase (EC 5.4.4.2)	1	1	1	1	1	1	1	1	1	1	1	1	1	0
Glutamate synthase [NADPH] small chain (EC 1.4.1.13)	2	2	2	2	2	2	2	2	2	2	2	2	2	0
Ribosomal protein L11 methyltransferase (EC 2.1.1.-)	2	2	2	2	2	2	2	2	2	2	2	2	2	0
Cobalt-zinc-cadmium resistance protein CzcD	0	0	0	0	0	0	0	0	0	0	0	0	0	13
Electron transfer flavoprotein, beta subunit	1	1	1	1	1	1	1	1	1	1	1	1	1	0
Methylglyoxal synthase (EC 4.2.3.3)	1	0	0	0	0	0	0	0	0	0	0	0	1	11
Methionine ABC transporter ATP-binding protein	6	8	8	6	6	8	6	6	4	4	4	6	6	0
GTP-binding protein EngA	1	1	1	1	0	1	1	1	1	1	1	1	1	1
Predicted mannose transporter, GGP family	0	1	1	0	0	0	0	0	0	0	0	0	0	11
Nitrous-oxide reductase (EC 1.7.99.6)	0	0	0	1	0	0	1	1	0	0	0	0	0	10
capsular polysaccharide biosynthesis protein	0	0	0	1	1	0	0	1	0	1	1	0	0	8
SSU ribosomal protein S9p (S16e)	1	0	0	0	0	0	0	0	0	0	1	0	0	11
Porphobilinogen deaminase (EC 2.5.1.61)	1	1	1	1	1	1	1	1	1	1	1	1	1	0
DNA repair protein RecN	1	1	1	1	0	1	1	1	1	1	1	1	1	1
Asp-X dipeptidase	1	1	1	1	1	1	2	1	1	1	2	1	0	1
Biotin carboxylase of acetyl-CoA carboxylase (EC 6.3.4.14)	1	1	1	1	1	1	1	1	1	1	1	1	1	0
Dipeptidyl carboxypeptidase Dcp (EC 3.4.15.5)	1	0	0	0	0	0	0	1	1	0	0	0	0	10
1-acyl-sn-glycerol-3-phosphate acyltransferase (EC 2.3.1.51)	1	1	1	1	1	1	1	1	1	1	1	1	1	0
Nucleotide pyrophosphatase (EC 3.6.1.9)	2	3	2	0	0	2	0	2	1	2	0	2	1	4
Signal recognition particle receptor protein FtsY (=alpha subunit) (TC 3.A.5.1.1)	2	2	2	2	1	2	2	2	2	2	2	2	2	0
Putative dNTP triphosphohydrolase, Firmicutes subgroup	2	0	0	0	0	0	0	0	0	0	0	0	0	12
Succinate dehydrogenase cytochrome b subunit	1	1	1	1	1	1	1	1	1	1	1	1	1	0
Cell division protein FtsA	1	1	1	1	1	1	1	1	1	1	1	1	1	0
Sulfur oxidation molybdopterin C protein	0	1	0	0	0	0	1	0	0	0	0	1	0	10
D-alanine--D-alanine ligase (EC 6.3.2.4)	2	2	2	2	2	2	2	2	2	2	2	2	4	0
DNA-directed RNA polymerase beta subunit (EC 2.7.7.6)	2	2	2	2	2	2	2	2	2	2	2	2	2	0
N-methylhydantoinase A (EC 3.5.2.14)	1	0	0	0	0	0	0	0	0	0	0	0	1	11
S-adenosylmethionine decarboxylase proenzyme (EC 4.1.1.50), prokaryotic class 1B	0	1	1	1	0	0	0	0	0	0	0	1	0	9
Translation initiation factor SUI1-related protein	1	0	0	0	0	0	1	1	1	1	0	1	0	7
Cytosol aminopeptidase PepA (EC 3.4.11.1)	2	4	4	2	2	4	4	4	2	2	2	4	0	1
Chromosome partition protein smc	1	0	0	0	0	0	1	0	1	1	0	0	0	9
Inosine-uridine preferring nucleoside hydrolase (EC 3.2.2.1)	4	4	6	4	4	4	6	4	4	4	6	6	2	0
Methylenetetrahydrofolate dehydrogenase (NADP+) (EC 1.5.1.5)	2	2	2	2	2	2	2	2	2	2	2	2	3	0
Pyruvate dehydrogenase E1 component alpha subunit (EC 1.2.4.1)	2	2	2	2	2	2	2	2	2	2	2	2	2	0
Thiol peroxidase, Bcp-type (EC 1.11.1.15)	1	1	1	1	1	1	1	1	1	1	1	2	1	0
Homoserine kinase (EC 2.7.1.39)	4	4	4	4	4	4	4	4	4	2	2	4	2	0
O-succinylbenzoate synthase (EC 4.2.1.113)	3	3	3	3	3	3	3	3	3	3	3	3	3	0
Topoisomerase IV subunit A (EC 5.99.1.-)	2	2	2	2	2	2	2	2	2	2	2	2	2	0
Succinate dehydrogenase iron-sulfur protein (EC 1.3.99.1)	3	3	6	3	3	3	3	3	3	3	3	3	4	0
Aspartate racemase (EC 5.1.1.13)	0	1	1	0	0	1	0	0	0	0	1	1	0	8
Rare lipoprotein A precursor	0	1	1	1	1	1	1	1	1	1	1	1	1	1
Ferritin-like protein 2	1	1	1	1	0	1	1	1	1	1	1	1	1	1
RNA-binding C-terminal domain PUA	1	1	1	1	1	1	1	1	1	1	1	1	1	0
Isocitrate dehydrogenase [NADP] (EC 1.1.1.42)	2	2	2	4	2	2	2	4	2	2	2	2	2	0
4-deoxy-L-threo-5-hexosulose-uronate ketol-isomerase (EC 5.3.1.17)	1	1	1	1	1	1	1	1	1	0	0	1	1	2
Acyl carrier protein	12	8	8	8	6	8	6	6	6	6	6	8	6	0
ABC transporter, periplasmic spermidine putrescine-binding protein PotD (TC 3.A.1.11.1)	0	0	0	0	0	0	0	0	0	0	0	1	0	12
ATP-dependent RNA helicase RhlE	6	6	6	6	5	6	6	6	6	6	6	6	6	0
Single-stranded-DNA-specific exonuclease RecJ (EC 3.1.-.-)	2	2	2	2	2	2	2	2	2	2	18	2	2	0
rRNA small subunit methyltransferase I	2	2	2	2	2	2	2	2	2	2	2	2	2	0
N-acetylglucosamine related transporter, NagX	4	6	6	5	4	7	5	6	4	5	7	5	4	0
2-amino-4-hydroxy-6-hydroxymethyldihydropteridine pyrophosphokinase (EC 2.7.6.3)	2	2	2	2	2	2	2	2	2	2	2	2	2	0
Galactonate dehydratase (EC 4.2.1.6)	0	0	1	0	0	0	1	0	0	0	0	0	0	11
2-keto-3-deoxy-L-fuconate dehydrogenase	0	1	0	0	0	0	0	0	0	0	0	0	0	12
Ubiquinone/menaquinone biosynthesis methyltransferase UbiE (EC 2.1.1.-)	1	1	0	0	0	1	1	1	0	1	1	1	1	4
Acetolactate synthase large subunit (EC 2.2.1.6)	2	9	6	3	3	3	3	3	3	3	3	9	2	0
Transcription termination protein NusA	1	1	1	1	0	1	1	1	1	1	1	1	1	1
Putative Holliday junction resolvase YggF	1	1	1	1	1	1	1	0	0	1	1	1	1	2
DNA-binding protein HU	1	0	0	0	0	0	0	0	0	0	0	0	0	12
DNA helicase IV	0	0	0	0	0	0	0	0	0	0	0	0	0	13
Shikimate kinase I (EC 2.7.1.71)	2	2	2	2	2	2	2	2	2	2	2	2	2	0
Diaminopimelate decarboxylase (EC 4.1.1.20)	2	2	2	2	2	2	2	2	2	2	2	2	2	0
Ammonium transporter	1	1	1	1	1	1	1	1	1	1	1	1	1	0
3@1(2@1),5@1-bisphosphate nucleotidase (EC 3.1.3.7)	1	0	0	0	0	0	0	0	0	0	0	0	0	12
Lipid-A-disaccharide synthase (EC 2.4.1.182)	0	1	1	1	1	1	1	0	0	1	0	1	1	4
Glucans biosynthesis protein C (EC 2.1.-.-)	0	1	1	1	1	1	1	1	0	0	0	1	0	5
N-acetylmannosaminyltransferase (EC 2.4.1.187)	1	0	0	0	0	0	0	0	0	0	0	0	0	12
Acetolactate synthase small subunit (EC 2.2.1.6)	2	3	3	3	3	3	3	3	3	3	3	3	2	0
GlpG protein (membrane protein of glp regulon)	3	3	3	3	3	3	3	3	3	3	3	3	3	0
Molybdopterin binding motif, CinA N-terminal domain	0	1	1	1	0	0	1	0	2	0	1	0	0	7
N-acetylgalactosamine 6-sulfate sulfatase (GALNS)	0	0	0	0	0	0	0	0	0	0	0	0	1	12
CRISPR-associated protein Cas2	0	0	0	1	0	0	0	0	0	0	0	0	1	11
Phage major capsid protein	0	0	0	0	0	0	1	0	0	1	0	1	0	10
Dihydrolipoamide acetyltransferase component of pyruvate dehydrogenase complex (EC 2.3.1.12)	3	3	3	3	3	3	3	3	3	3	3	3	3	0
Phosphoribosyl-AMP cyclohydrolase (EC 3.5.4.19)	2	1	2	2	2	1	2	1	1	1	1	2	2	0
3-isopropylmalate dehydratase large subunit (EC 4.2.1.33)	2	2	2	2	2	2	2	2	2	2	2	2	2	0
Chaperone protein DnaJ	3	3	3	3	3	3	3	3	3	3	3	3	3	0
Phosphoribosylamine--glycine ligase (EC 6.3.4.13)	1	1	1	1	1	1	1	1	1	1	1	1	1	0
Pantothenate kinase type III, CoaX-like (EC 2.7.1.33)	4	4	4	4	4	4	4	4	4	4	4	4	4	0
Predicted transcriptional regulator of sulfate transport, Rrf2 family	1	1	1	1	1	1	1	1	1	0	0	1	0	3
Heme O synthase, protoheme IX farnesyltransferase (EC 2.5.1.-) COX10-CtaB	1	0	0	1	1	0	1	0	0	1	1	1	1	5
Fructokinase (EC 2.7.1.4)	0	1	0	0	0	1	0	1	1	0	0	1	0	8
Mg/Co/Ni transporter MgtE	1	1	1	1	1	1	1	1	1	1	1	1	1	0
CRISPR-associated RAMP protein, Csm4 family	0	0	0	0	0	0	0	0	0	0	0	0	0	13
Assimilatory nitrate reductase large subunit (EC:1.7.99.4)	1	1	1	1	1	1	1	1	1	1	1	1	1	0
Aspartyl-tRNA(Asn) amidotransferase subunit C (EC 6.3.5.6)	1	1	1	1	1	1	1	1	1	1	1	1	1	0
Aminopeptidase Y (Arg, Lys, Leu preference) (EC 3.4.11.15)	2	2	2	2	2	2	2	2	2	1	1	2	2	0
tRNA (uridine-5-oxyacetic acid methyl ester) 34 synthase	1	1	1	2	1	1	1	1	1	1	1	1	1	0
putative sodium-dependent bicarbonate transporter	0	0	0	0	0	0	0	0	0	0	1	0	0	12
Methionine aminopeptidase (EC 3.4.11.18)	2	2	2	2	0	2	2	2	2	2	2	2	2	1
ADP-L-glycero-D-manno-heptose-6-epimerase (EC 5.1.3.20)	1	1	1	1	1	1	1	1	1	1	1	1	1	0
Ferredoxin reductase	1	2	2	1	1	2	1	0	1	0	0	2	1	3
D-glycerate transporter (predicted)	3	3	3	3	3	3	3	3	3	3	3	3	3	0
SSU ribosomal protein S20p	1	0	0	0	0	0	0	0	0	0	1	0	0	11
Phage terminase, small subunit	0	0	0	0	0	0	0	0	1	0	0	0	0	12
2@1,3@1-cyclic-nucleotide 2@1-phosphodiesterase (EC 3.1.4.16)	2	2	2	2	0	2	2	2	2	2	2	2	2	1
Endonuclease III (EC 4.2.99.18)	1	1	1	1	1	1	1	1	1	1	1	1	1	0
Hypoxanthine-guanine phosphoribosyltransferase (EC 2.4.2.8)	2	2	2	2	2	2	2	2	2	2	2	2	2	0
Conjugative transposon protein TraM	2	3	1	4	0	1	2	1	0	0	0	2	0	5
LSU ribosomal protein L19p	0	0	0	0	1	0	0	1	1	0	0	1	0	9
NAD(P)HX epimerase	1	1	1	1	1	1	1	1	1	1	1	1	1	0
Phosphoglucosamine mutase (EC 5.4.2.10)	3	3	3	3	3	3	3	3	3	3	3	3	3	0
Holliday junction DNA helicase RuvA	1	1	1	1	1	1	1	1	1	1	1	1	1	0
LSU ribosomal protein L1p (L10Ae)	0	0	0	0	1	0	0	1	1	0	0	1	0	9
Error-prone repair protein ImuA	2	4	2	6	1	2	4	2	4	2	2	2	0	1
Enoyl-[acyl-carrier-protein] reductase [NADPH] (EC 1.3.1.10)	2	0	0	0	0	2	0	2	2	0	0	1	0	8
Ornithine aminotransferase (EC 2.6.1.13)	1	1	1	1	1	1	1	1	1	1	1	1	1	0
ATP synthase protein I	0	0	0	0	0	0	1	1	1	1	1	0	0	8
tRNA-Phe-GAA	1	0	1	1	0	1	1	1	1	2	1	0	1	3
tRNA (guanine46-N7-)-methyltransferase (EC 2.1.1.33)	2	2	2	2	2	2	2	2	2	2	2	2	2	0
Phosphoribosylformylglycinamidine cyclo-ligase (EC 6.3.3.1)	1	1	1	1	1	1	1	1	1	1	1	1	1	0
Isochorismatase (EC 3.3.2.1)	1	0	0	0	0	0	0	0	1	0	1	0	0	10
Pyridoxamine 5@1-phosphate oxidase (EC 1.4.3.5)	2	1	1	1	1	1	2	2	2	3	2	1	1	0
Metal-dependent hydrolases of the beta-lactamase superfamily I	1	1	1	1	0	1	1	1	1	1	1	1	1	1
S-adenosylhomocysteine nucleosidase (EC 3.2.2.9)	3	3	3	3	3	3	3	3	3	3	3	3	3	0
Dipeptidyl peptidase IV in 4-hydroxyproline catabolic gene cluster	0	1	1	1	0	0	1	1	0	0	0	1	0	7
Cobalt-zinc-cadmium resistance protein CzcA	10	6	7	11	2	8	6	8	3	6	5	8	3	0
Pyruvate oxidase [ubiquinone, cytochrome] (EC 1.2.2.2)	1	0	0	0	0	0	0	0	0	0	0	0	0	12
Nudix hydrolase family protein YffH	0	0	0	0	0	0	0	0	1	0	0	0	0	12
Cytochrome c oxidase subunit CcoP (EC 1.9.3.1)	1	1	1	1	1	1	1	1	1	1	1	1	1	0
tRNA-t(6)A37 methylthiotransferase	2	2	2	2	2	2	2	2	2	2	2	2	2	0
Aconitate hydratase 2 (EC 4.2.1.3)	1	1	1	1	1	1	1	1	1	1	1	1	0	1
Thiaminase II (EC 3.5.99.2)	2	2	2	2	2	2	2	0	0	2	2	2	0	3
Methionine ABC transporter substrate-binding protein	2	0	2	0	0	2	0	0	0	0	0	0	0	10
ADP-heptose--lipooligosaccharide heptosyltransferase II (EC 2.4.1.-)	4	1	1	3	1	1	3	3	2	1	1	2	3	0
Phosphoribosylformylglycinamidine synthase, synthetase subunit (EC 6.3.5.3)	1	1	1	1	1	1	1	1	1	1	1	1	1	0
Conjugative transposon protein TraI	6	3	3	9	0	3	3	3	0	0	0	6	0	5
Threonine dehydrogenase and related Zn-dependent dehydrogenases	2	3	2	2	1	2	3	3	1	2	2	3	1	0
Predicted transcriptional regulator of pyridoxine metabolism	1	1	1	1	1	1	1	1	1	1	1	1	0	1
Ribosome-binding factor A	1	0	0	0	0	0	1	1	1	1	0	1	0	7
Beta-lactamase (EC 3.5.2.6)	7	8	6	8	5	5	4	6	5	2	4	10	3	0
Teichoic acid export ATP-binding protein TagH (EC 3.6.3.40)	2	1	1	1	1	1	1	1	2	1	1	1	1	0
Aspartate carbamoyltransferase (EC 2.1.3.2)	1	1	1	1	1	1	1	1	1	1	1	1	1	0
Heat shock protein 60 family co-chaperone GroES	2	2	2	2	2	2	2	2	2	2	2	2	2	0
Phosphoserine phosphatase (EC 3.1.3.3)	0	0	0	3	3	0	0	0	0	0	0	0	0	11
Methionine ABC transporter permease protein	2	0	2	0	0	2	0	0	0	0	0	0	0	10
Cell division inhibitor	2	4	2	3	2	2	2	2	2	2	2	2	2	0
Predicted sialic acid transporter	1	2	3	2	1	2	2	2	1	2	1	2	2	0
FIG011178: rRNA methylase	1	1	1	1	1	1	1	1	1	1	1	1	0	1
Transcription-repair coupling factor	1	1	2	2	2	2	2	2	1	2	1	2	1	0
Ribosomal large subunit pseudouridine synthase F (EC 4.2.1.70)	1	1	1	1	1	1	1	1	1	1	1	1	1	0
Imidazole glycerol phosphate synthase cyclase subunit (EC 4.1.3.-)	1	1	1	1	1	1	1	1	2	1	1	1	1	0
salicylate esterase	6	4	2	0	0	6	0	0	0	2	2	8	0	6
L-fuconate dehydratase (EC 4.2.1.68)	0	2	1	0	0	1	1	0	1	0	0	0	0	8
3-dehydroquinate dehydratase II (EC 4.2.1.10)	3	3	3	3	3	3	3	3	3	3	3	3	3	0
Cytochrome c-type biogenesis protein CcmE, heme chaperone	1	1	1	1	1	1	1	1	1	1	1	1	1	0
Fructose-bisphosphate aldolase class II (EC 4.1.2.13)	2	2	2	2	2	2	3	3	3	3	3	3	3	0
Dihydrolipoamide dehydrogenase of branched-chain alpha-keto acid dehydrogenase (EC 1.8.1.4)	4	4	4	4	4	4	4	4	4	4	4	4	4	0
Nitrite reductase [NAD(P)H] large subunit (EC 1.7.1.4)	1	1	1	1	0	1	1	1	1	1	1	1	1	1
Peptide chain release factor 3	1	1	1	1	0	1	1	1	1	1	1	1	1	1
2,3-bisphosphoglycerate-independent phosphoglycerate mutase (EC 5.4.2.1)	3	3	3	3	3	3	3	3	3	3	3	3	3	0
Cysteine synthase B (EC 2.5.1.47)	1	0	0	0	0	0	0	1	1	0	0	0	1	9
Multicopper oxidase	0	0	1	1	0	0	0	2	0	0	1	0	1	8
LSU ribosomal protein L4p (L1e)	0	0	0	0	1	0	0	1	1	0	0	1	0	9
1-deoxy-D-xylulose 5-phosphate synthase (EC 2.2.1.7)	4	4	8	4	4	4	4	4	4	4	4	4	4	0
Serine protease precursor MucD/AlgY associated with sigma factor RpoE	1	1	1	1	0	1	0	0	0	0	0	1	0	7
Domain often clustered or fused with uracil-DNA glycosylase	1	1	1	1	1	1	1	1	1	1	1	1	0	1
2-deoxy-D-gluconate 3-dehydrogenase (EC 1.1.1.125)	1	1	1	1	1	1	1	1	1	0	0	1	1	2
Isoaspartyl aminopeptidase (EC 3.4.19.5)	1	1	1	1	1	1	2	1	1	1	2	1	0	1
Chromosome (plasmid) partitioning protein ParB	1	1	1	2	1	1	1	1	1	1	1	2	1	0
Glycosyl transferase, group 1 family protein	0	0	0	0	0	0	0	0	2	1	1	0	0	10
L-proline glycine betaine ABC transport system permease protein ProV (TC 3.A.1.12.1)	1	1	1	1	1	1	1	1	1	1	1	1	1	0
L-serine dehydratase (EC 4.3.1.17)	2	2	2	2	2	2	0	2	2	2	2	2	2	1
Phenylalanyl-tRNA synthetase alpha chain (EC 6.1.1.20)	1	1	1	1	0	1	1	1	1	1	1	1	1	1
Glutamine amidotransferase chain of NAD synthetase	2	2	2	2	2	2	1	2	1	2	2	2	1	0
Acetyl-coenzyme A carboxyl transferase alpha chain (EC 6.4.1.2)	4	4	4	4	4	4	4	4	4	4	4	4	4	0
NADPH:quinone oxidoreductase 2	2	1	1	1	1	1	1	1	0	1	1	1	0	2
Sulfur acceptor protein SufE for iron-sulfur cluster assembly	1	1	1	1	0	1	1	1	1	1	1	1	1	1
SSU ribosomal protein S19p (S15e)	1	0	0	0	0	0	0	0	0	0	1	0	0	11
SSU ribosomal protein S18p, zinc-independent	1	0	0	0	0	0	0	0	0	0	1	0	0	11
Uroporphyrinogen-III methyltransferase (EC 2.1.1.107)	2	2	2	2	2	2	2	2	2	2	2	2	2	0
D-xylose proton-symporter XylE	0	0	0	0	0	0	1	0	0	0	0	0	0	12
DNA gyrase subunit A (EC 5.99.1.3)	2	2	2	2	2	2	2	2	2	2	4	2	2	0
D-alanyl-D-alanine carboxypeptidase (EC 3.4.16.4)	6	9	12	9	6	6	12	6	9	6	9	15	6	0
Starvation sensing protein RspA	0	3	3	3	1	3	2	1	0	0	0	3	0	5
RelE/StbE replicon stabilization toxin	0	0	3	3	3	0	1	0	1	1	0	0	0	7
Phosphatidate cytidylyltransferase (EC 2.7.7.41)	1	1	1	1	1	1	1	1	1	1	1	1	1	0
PTS system, mannose-specific IIB component (EC 2.7.1.69)	0	2	0	0	0	2	0	0	0	0	0	2	0	10
ATP synthase F0 sector subunit a (EC 3.6.3.14)	0	0	0	0	0	0	1	0	0	1	0	0	0	11
Outer membrane lipoprotein omp16 precursor	3	5	5	2	2	3	3	3	3	2	2	4	3	0
Nitrilotriacetate monooxygenase component B (EC 1.14.13.-)	0	0	0	0	0	0	0	0	0	0	0	0	0	13
tRNA (adenine37-N(6))-methyltransferase TrmN6 (EC 2.1.1.223)	1	1	1	1	1	1	1	1	1	1	1	1	1	0
Ribulose-phosphate 3-epimerase (EC 5.1.3.1)	1	1	1	1	1	1	1	1	1	1	1	1	1	0
23S rRNA (guanosine-2@1-O-) -methyltransferase rlmB (EC 2.1.1.-)	1	1	1	1	1	1	1	1	1	1	1	1	1	0
5,10-methylenetetrahydrofolate reductase (EC 1.5.1.20)	3	6	6	6	3	6	6	3	3	3	3	6	4	0
Cytochrome d ubiquinol oxidase subunit II (EC 1.10.3.-)	0	0	0	0	0	0	0	0	0	0	0	0	0	13
Hydroxymethylglutaryl-CoA reductase (EC 1.1.1.34)	0	2	2	2	0	0	0	0	0	0	0	2	0	9
Formyltetrahydrofolate deformylase (EC 3.5.1.10)	2	2	2	2	2	2	2	2	2	2	2	2	2	0
Predicted alpha-L-rhamnosidase	0	0	1	0	0	0	3	0	0	0	0	0	0	11
Translation elongation factor Ts	1	1	1	1	1	1	1	1	1	1	1	1	1	0
Predicted L-lactate dehydrogenase, Iron-sulfur cluster-binding subunit YkgF	1	2	2	1	1	2	2	1	1	1	1	2	1	0
Potassium-transporting ATPase B chain (EC 3.6.3.12) (TC 3.A.3.7.1)	1	2	1	1	1	1	1	1	1	1	1	1	0	1
Phenylalanine-4-hydroxylase (EC 1.14.16.1)	0	3	3	3	0	3	3	0	0	0	0	3	3	6
TOMM biosynthesis docking scaffold (protein D)	0	0	0	0	0	0	0	0	0	0	0	0	1	12
Triosephosphate isomerase (EC 5.3.1.1)	1	1	1	1	1	1	1	1	1	1	1	1	1	0
Ribose 5-phosphate isomerase A (EC 5.3.1.6)	2	2	2	2	0	2	2	0	0	0	0	2	2	5
Stage 0 sporulation protein J	0	0	0	0	0	0	1	0	0	0	0	0	0	12
dTDP-Rha:A-D-GlcNAc-diphosphoryl polyprenol, A-3-L-rhamnosyl transferase WbbL	0	0	1	0	0	0	0	0	0	0	0	0	0	12
Shikimate 5-dehydrogenase I alpha (EC 1.1.1.25)	2	2	2	2	2	2	2	2	2	2	2	2	2	0
Aldehyde dehydrogenase (EC 1.2.1.3)	8	4	4	8	2	4	8	4	4	2	2	2	12	0
Alpha-N-acetylglucosaminidase (EC 3.2.1.50)	0	0	2	1	0	1	0	0	0	0	0	0	0	10
Iron-binding ferritin-like antioxidant protein	3	2	2	1	1	2	2	1	1	1	1	2	1	0
Cell division protein FtsK	1	1	1	1	1	1	1	1	1	1	1	1	1	0
Transcription termination protein NusB	1	1	1	1	1	1	1	1	1	1	1	1	1	0
Ribosome small subunit-stimulated GTPase EngC	1	1	1	1	0	1	1	1	1	1	1	1	1	1
3-oxoacyl-[acyl-carrier-protein] synthase, KASI (EC 2.3.1.41)	1	1	1	1	1	1	1	1	1	1	1	1	1	0
Coproporphyrinogen III oxidase, oxygen-independent (EC 1.3.99.22)	1	1	1	1	1	1	1	1	1	1	1	1	1	0
mandelate racemase/muconate lactonizing enzyme family protein	0	0	0	0	0	0	0	0	0	0	0	0	0	13
Phosphoribosylformylglycinamidine synthase, PurS subunit (EC 6.3.5.3)	0	0	0	0	0	0	0	0	0	0	0	0	1	12
N-acetylglucosamine-6-phosphate deacetylase (EC 3.5.1.25)	6	8	4	4	4	4	4	4	4	4	4	4	4	0
LSU ribosomal protein L30p (L7e)	0	0	0	0	1	0	0	1	1	0	0	1	0	9
Thiol:disulfide oxidoreductase related to ResA	0	0	0	1	0	0	1	1	1	2	0	2	0	7
Anthranilate synthase, amidotransferase component (EC 4.1.3.27)	2	2	2	2	2	2	2	2	2	2	2	2	2	0
Hydroxypyruvate reductase (EC 1.1.1.81)	2	0	0	0	0	0	0	0	0	0	0	0	0	12
Ribosomal large subunit pseudouridine synthase D (EC 4.2.1.70)	2	2	2	2	2	2	2	2	2	2	2	2	2	0
Alpha-D-GlcNAc alpha-1,2-L-rhamnosyltransferase (EC 2.4.1.-)	0	1	1	1	1	0	1	0	1	0	0	1	0	6
Muramoyltetrapeptide carboxypeptidase (EC 3.4.17.13)	3	3	3	3	3	3	3	3	3	3	3	3	3	0
Potassium-transporting ATPase C chain (EC 3.6.3.12) (TC 3.A.3.7.1)	1	2	1	1	1	1	1	1	1	1	1	1	0	1
S-adenosylmethionine:tRNA ribosyltransferase-isomerase (EC 5.-.-.-)	4	4	4	4	4	4	4	4	4	4	4	4	4	0
Phage terminase, large subunit	0	0	0	0	0	0	1	0	1	1	0	1	0	9
ATP-dependent DNA helicase RecQ	2	2	2	2	2	2	2	2	2	2	2	2	3	0
Probable Co/Zn/Cd efflux system membrane fusion protein	20	17	23	31	12	19	16	23	14	15	14	20	12	0
Folylpolyglutamate synthase (EC 6.3.2.17)	1	1	1	1	1	1	1	1	1	1	1	1	1	0
Xylulose-5-phosphate phosphoketolase (EC 4.1.2.9)	2	2	0	0	0	0	0	2	0	2	0	0	0	9
RNA polymerase sigma factor SigZ	0	0	0	0	0	0	0	0	0	0	0	0	1	12
CRISPR-associated protein, Csh2 family	0	0	0	0	0	0	0	0	0	0	0	0	1	12
Electron transfer flavoprotein, alpha subunit	1	1	1	1	1	1	1	1	1	1	1	1	1	0
Valyl-tRNA synthetase (EC 6.1.1.9)	1	1	1	1	1	1	1	1	1	1	1	1	1	0
Threonine synthase (EC 4.2.3.1)	2	1	2	1	1	1	1	2	1	1	1	1	1	0
4-hydroxy-3-methylbut-2-enyl diphosphate reductase (EC 1.17.1.2)	2	2	4	2	2	2	2	2	2	2	2	2	2	0
Alpha-galactosidase (EC 3.2.1.22)	4	20	12	2	2	18	4	0	6	0	0	18	0	4
Isopentenyl-diphosphate delta-isomerase (EC 5.3.3.2)	1	2	4	2	2	2	2	2	2	2	2	2	2	0
Glucokinase (EC 2.7.1.2)	6	4	4	4	4	6	4	6	6	4	4	4	4	0
Foldase protein PrsA precursor (EC 5.2.1.8)	0	0	0	0	0	0	0	1	1	0	0	0	0	11
5@1-methylthioadenosine nucleosidase (EC 3.2.2.16)	2	2	2	2	2	2	2	2	2	2	2	2	2	0
Ornithine carbamoyltransferase (EC 2.1.3.3)	4	4	4	4	2	4	4	4	4	4	4	4	4	0
Putative SigmaB asociated two-component system sensor protein	0	0	1	0	0	1	1	0	0	0	0	1	0	9
Peptidyl-tRNA hydrolase (EC 3.1.1.29)	2	2	2	2	1	2	2	2	2	2	2	2	2	0
Osmosensitive K+ channel histidine kinase KdpD (EC 2.7.3.-)	3	2	2	2	1	3	2	3	2	2	2	2	1	0
LSU ribosomal protein L11p (L12e)	0	0	0	0	1	0	0	1	1	0	0	1	0	9
Hydrogen peroxide-inducible genes activator	4	4	4	4	4	4	4	4	4	4	4	4	4	0
5-keto-2-deoxygluconokinase (EC 2.7.1.92)	1	1	1	1	1	1	1	1	1	1	1	1	1	0
Thiamin biosynthesis protein ThiC	0	0	0	0	0	0	1	0	0	0	0	0	0	12
Fructose-6-phosphate phosphoketolase (EC 4.1.2.22)	2	2	0	0	0	0	0	2	0	2	0	0	0	9
ATP-dependent DNA ligase (EC 6.5.1.1) clustered with Ku protein, LigD	8	8	8	8	8	8	8	8	12	8	8	8	0	1
NADH-ubiquinone oxidoreductase chain E (EC 1.6.5.3)	2	4	4	2	2	2	2	2	2	2	2	4	4	0
Molybdopterin biosynthesis protein MoeB	1	1	1	1	0	0	0	0	0	0	0	1	0	8
ABC transporter involved in cytochrome c biogenesis, CcmB subunit	1	1	1	1	1	1	1	1	1	1	1	2	1	0
Glutamine synthetase type II, eukaryotic (EC 6.3.1.2)	4	4	4	4	4	4	4	4	4	4	4	4	4	0
O-acetylhomoserine sulfhydrylase (EC 2.5.1.49)	2	2	2	2	2	2	2	2	2	2	2	2	2	0
Alpha-xylosidase (EC 3.2.1.-)	0	0	1	1	0	0	1	1	1	1	1	1	0	5
NAD-specific glutamate dehydrogenase (EC 1.4.1.2)	2	2	2	2	2	2	2	2	2	2	2	2	2	0
L-allo-threonine aldolase (EC 2.1.2.1)	1	1	1	1	1	0	1	1	1	1	1	1	1	1
DNA-directed RNA polymerase beta@1 subunit (EC 2.7.7.6)	2	2	2	2	2	2	2	2	2	2	2	2	2	0
Formamidopyrimidine-DNA glycosylase (EC 3.2.2.23)	1	1	0	0	0	0	0	0	2	1	0	0	0	9
Carbonic anhydrase (EC 4.2.1.1)	3	0	2	2	2	0	2	0	0	0	0	2	3	6
Putative oxidoreductase YcjS (EC 1.-.-.-), NADH-binding	1	1	0	1	0	1	1	1	1	1	0	1	1	3
3-oxoacyl-[acyl-carrier protein] reductase (EC 1.1.1.100)	23	32	25	30	21	24	24	23	21	20	28	38	14	0
Exonuclease SbcC	1	1	1	1	0	1	1	1	1	1	1	1	1	1
Isoquinoline 1-oxidoreductase alpha subunit (EC 1.3.99.16)	4	6	6	3	2	5	3	6	3	3	2	5	2	0
Peptide methionine sulfoxide reductase MsrB (EC 1.8.4.12)	3	2	2	2	2	2	2	2	2	2	2	2	2	0
Arabinose operon regulatory protein	0	1	0	0	0	0	0	0	0	0	0	1	0	11
2-hydroxy-3-oxopropionate reductase (EC 1.1.1.60)	3	3	3	0	0	3	3	0	0	0	0	3	0	7
Cobalamin synthase (EC 2.7.8.26)	1	1	1	1	1	1	1	1	0	1	1	1	1	1
Cell division protein FtsZ (EC 3.4.24.-)	1	1	1	1	1	1	1	1	1	1	1	1	1	0
Glutamyl-tRNA(Gln) synthetase (EC 6.1.1.24)	1	1	1	1	1	1	1	1	1	1	1	1	1	0
Succinyl-CoA ligase [ADP-forming] alpha chain (EC 6.2.1.5)	1	1	1	1	1	1	1	1	1	1	1	1	2	0
Phosphate acetyltransferase (EC 2.3.1.8)	0	0	0	0	0	0	0	2	2	2	2	0	0	9
Thiol peroxidase, Tpx-type (EC 1.11.1.15)	1	0	0	0	0	0	0	0	0	0	0	0	0	12
3-oxoacyl-[acyl-carrier-protein] synthase, KASIII (EC 2.3.1.41)	0	1	2	3	3	3	3	0	0	0	0	2	1	5
Intramembrane protease RasP/YluC, implicated in cell division based on FtsL cleavage	0	0	0	0	0	0	1	0	0	0	0	0	0	12
Mannonate dehydratase (EC 4.2.1.8)	3	4	4	2	2	5	4	2	2	2	2	4	2	0
Hemin transport protein HmuS	2	2	2	2	2	2	2	2	0	2	2	2	2	1
Monoamine oxidase (1.4.3.4)	0	0	0	3	0	0	0	0	0	0	0	0	0	12
Na+/H+ antiporter NhaA type	2	1	2	2	0	3	1	1	2	2	2	1	2	1
2-oxoglutarate dehydrogenase E1 component (EC 1.2.4.2)	2	2	2	2	2	2	2	2	2	2	2	2	2	0
Transketolase (EC 2.2.1.1)	1	0	0	0	0	0	0	0	0	0	0	0	0	12
RNA-2@1,3@1-PO4:RNA-5@1-OH ligase	0	2	2	1	1	1	1	1	0	1	1	2	0	3
1,4-alpha-glucan branching enzyme (EC 2.4.1.18)	2	2	2	2	2	2	2	2	2	2	2	2	1	0
Topoisomerase IV subunit B (EC 5.99.1.-)	2	2	2	2	2	2	2	2	2	2	2	2	2	0
Thiamin-phosphate pyrophosphorylase (EC 2.5.1.3)	6	4	4	4	4	4	4	2	2	4	4	4	6	0
TonB-dependent receptor	74	116	112	86	50	89	78	71	66	73	68	125	67	0
Phenylalanyl-tRNA synthetase beta chain (EC 6.1.1.20)	1	1	1	1	0	1	1	1	1	1	1	1	1	1
tRNA-Arg-CCG	1	0	1	1	0	1	1	1	1	1	1	0	1	3
Mg(2+) transport ATPase protein C	2	1	2	1	1	1	1	1	1	1	1	1	0	1
ADP-heptose synthase (EC 2.7.-.-)	3	3	3	3	3	3	3	3	3	3	3	3	3	0
Holliday junction DNA helicase RuvB	1	1	1	1	1	1	1	1	1	1	1	1	1	0
Prolipoprotein diacylglyceryl transferase (EC 2.4.99.-)	2	1	1	2	1	1	1	2	1	1	1	1	1	0
LSU ribosomal protein L29p (L35e)	0	0	0	0	0	0	0	1	1	0	0	0	0	11
Arsenate reductase (EC 1.20.4.1)	2	1	2	6	4	4	6	6	2	1	2	6	4	0
Chromosome initiation inhibitor	1	1	1	1	0	1	1	0	0	0	0	1	1	5
DNA-cytosine methyltransferase (EC 2.1.1.37)	0	1	0	0	0	0	0	0	1	1	0	0	0	10
High-affinity choline uptake protein BetT	0	0	0	0	0	0	1	0	0	0	1	0	1	10
Predicted L-lactate dehydrogenase, hypothetical protein subunit SO1518	1	1	1	1	1	1	1	1	1	1	1	1	1	0
TonB-dependent siderophore receptor	4	3	3	5	3	3	3	3	2	3	2	3	1	0
Ribosomal-protein-L7p-serine acetyltransferase	0	1	1	1	1	1	1	0	0	1	1	1	0	4
Phosphoglycolate phosphatase (EC 3.1.3.18)	0	0	0	0	0	0	0	2	0	0	0	0	0	12
Inositol transport system ATP-binding protein	1	1	1	1	1	1	1	1	1	1	1	1	0	1
Biosynthetic arginine decarboxylase (EC 4.1.1.19)	2	2	2	2	2	2	2	2	2	2	2	2	2	0
Predicted L-lactate dehydrogenase, Fe-S oxidoreductase subunit YkgE	1	1	1	1	1	1	1	1	1	1	1	1	1	0
