# Supplementary material for: Genomic Insights of Dyadobacter tibetensis Y620-1 Isolated from Ice Core Reveal Genomic Features for Succession in Glacier Environment
Source: Microorganisms. 2019 Jul 22;7(7):211. doi: 10.3390/microorganisms7070211 (PMC6680632; doi:10.3390/microorganisms7070211)
Supplement: Supplementary file 1 [file microorganisms-07-00211-s001.zip › Table S2.xlsx]

## Sheet: dyadoFamilyMacrix
	D. beijingensis DSM 21582	D. alkalitolerans DSM 23607	Dyadobacter sp. SG02	Dyadobacter sp. UBA7685	D. crusticola DSM 16708	D. psychrophilus DSM 22270	D. tibetensis Y620-1	Dyadobacter sp. 50-39	D. fermentans DSM 18053	Dyadobacter sp. Leaf189	D. soli DSM 25329	D. jiangsuensis DSM 29057	D. koreensis DSM 19938
ORTHOMCL0	0	0	0	0	0	0	0	0	0	0	0	0	0
ORTHOMCL1	2	2	2	2	2	2	2	2	2	2	2	2	2
ORTHOMCL10	1	1	2	2	2	1	2	2	1	2	1	1	2
ORTHOMCL100	1	1	1	1	1	1	1	1	1	1	1	1	1
ORTHOMCL1000	1	1	1	1	1	0	1	1	1	1	1	1	1
ORTHOMCL10000	0	0	0	1	0	0	0	1	0	0	0	0	0
ORTHOMCL10001	0	0	0	0	0	0	0	2	0	0	0	0	0
ORTHOMCL10002	0	0	0	1	0	0	0	1	0	0	0	0	0
ORTHOMCL10003	0	0	1	0	0	0	0	1	0	0	0	0	0
ORTHOMCL10004	0	0	0	1	0	0	0	1	0	0	0	0	0
ORTHOMCL10005	0	0	0	1	0	0	0	1	0	0	0	0	0
ORTHOMCL10006	0	0	0	0	0	0	0	1	0	0	0	0	0
ORTHOMCL10007	0	0	0	1	0	0	0	1	0	0	0	0	0
ORTHOMCL10008	0	0	0	1	0	0	0	1	0	0	0	0	0
ORTHOMCL10009	0	0	0	1	0	0	0	1	0	0	0	0	0
ORTHOMCL1001	1	1	1	1	1	0	1	1	1	1	1	1	1
ORTHOMCL10010	0	0	0	1	0	0	0	1	0	0	0	0	0
ORTHOMCL10011	0	0	0	1	0	0	0	1	0	0	0	0	0
ORTHOMCL10012	0	0	0	1	0	0	0	1	0	0	0	0	0
ORTHOMCL10013	0	0	0	0	0	0	0	1	0	0	0	1	0
ORTHOMCL10014	0	0	0	0	0	0	0	1	0	0	0	0	0
ORTHOMCL10015	0	0	0	1	0	0	0	1	0	0	0	0	0
ORTHOMCL10016	0	0	0	1	0	0	0	1	0	0	0	0	0
ORTHOMCL10017	0	0	0	1	0	0	0	1	0	0	0	0	0
ORTHOMCL10018	0	0	0	1	0	0	0	1	0	0	0	0	0
ORTHOMCL10019	0	0	0	1	0	0	0	1	0	0	0	0	0
ORTHOMCL1002	1	1	1	1	1	0	1	1	1	1	1	1	1
ORTHOMCL10020	0	0	0	1	0	0	0	1	0	0	0	0	0
ORTHOMCL10021	0	0	0	1	0	0	0	1	0	0	0	0	0
ORTHOMCL10022	0	0	0	1	0	0	0	1	0	0	0	0	0
ORTHOMCL10023	0	0	0	0	0	0	0	1	0	0	0	1	0
ORTHOMCL10024	0	0	0	1	0	0	0	1	0	0	0	0	0
ORTHOMCL10025	0	0	0	0	0	0	0	1	0	0	1	0	0
ORTHOMCL10026	0	0	0	0	0	0	0	2	0	0	0	0	0
ORTHOMCL10027	0	0	0	0	0	0	0	1	0	0	0	0	0
ORTHOMCL10028	0	0	0	0	0	0	0	1	0	0	1	0	0
ORTHOMCL10029	0	0	0	1	0	0	0	1	0	0	0	0	0
ORTHOMCL1003	1	1	1	1	1	0	1	1	1	1	1	1	1
ORTHOMCL10030	0	0	0	1	0	0	0	1	0	0	0	0	0
ORTHOMCL10031	0	0	0	1	0	0	0	1	0	0	0	0	0
ORTHOMCL10032	0	0	0	1	0	0	0	1	0	0	0	0	0
ORTHOMCL10033	0	0	0	0	0	0	0	1	0	0	1	0	0
ORTHOMCL10034	0	0	0	0	0	0	0	1	0	0	0	1	0
ORTHOMCL10035	0	0	0	0	0	0	0	2	0	0	0	0	0
ORTHOMCL10036	0	0	0	1	0	0	0	1	0	0	0	0	0
ORTHOMCL10037	0	0	0	0	0	0	0	1	0	0	0	1	0
ORTHOMCL10038	0	0	0	1	0	0	0	1	0	0	0	0	0
ORTHOMCL10039	0	0	0	0	0	0	0	1	0	0	0	1	0
ORTHOMCL1004	1	1	1	1	1	0	1	1	1	1	1	1	1
ORTHOMCL10040	0	0	0	1	0	0	0	1	0	0	0	0	0
ORTHOMCL10041	0	0	0	1	0	0	0	1	0	0	0	0	0
ORTHOMCL10042	0	0	0	1	0	0	0	1	0	0	0	0	0
ORTHOMCL10043	0	0	0	0	0	0	0	1	0	0	0	1	0
ORTHOMCL10044	0	0	0	1	0	0	0	1	0	0	0	0	0
ORTHOMCL10045	0	0	0	0	0	0	0	1	0	0	0	1	0
ORTHOMCL10046	0	0	0	1	0	0	0	1	0	0	0	0	0
ORTHOMCL10047	0	0	0	1	0	0	0	1	0	0	0	0	0
ORTHOMCL10048	0	0	0	0	0	0	0	1	0	0	0	0	0
ORTHOMCL10049	0	0	0	1	0	0	0	1	0	0	0	0	0
ORTHOMCL1005	1	1	1	1	1	0	1	1	1	1	1	1	1
ORTHOMCL10050	0	0	0	1	0	0	0	1	0	0	0	0	0
ORTHOMCL10051	0	0	0	1	0	0	0	1	0	0	0	0	0
ORTHOMCL10052	0	0	0	0	0	0	0	1	0	0	0	1	0
ORTHOMCL10053	0	0	0	1	0	0	0	1	0	0	0	0	0
ORTHOMCL10054	0	0	0	1	0	0	0	1	0	0	0	0	0
ORTHOMCL10055	0	0	0	0	0	0	0	1	0	0	0	1	0
ORTHOMCL10056	0	0	0	1	0	0	0	1	0	0	0	0	0
ORTHOMCL10057	0	0	0	1	0	0	0	1	0	0	0	0	0
ORTHOMCL10058	0	0	0	1	0	0	0	1	0	0	0	0	0
ORTHOMCL10059	0	0	0	1	0	0	0	1	0	0	0	0	0
ORTHOMCL1006	1	1	1	1	1	0	1	1	1	1	1	1	1
ORTHOMCL10060	0	0	0	1	0	0	0	1	0	0	0	0	0
ORTHOMCL10061	0	0	0	1	0	0	0	1	0	0	0	0	0
ORTHOMCL10062	0	0	0	1	0	0	0	1	0	0	0	0	0
ORTHOMCL10063	0	0	0	1	0	0	0	1	0	0	0	0	0
ORTHOMCL10064	0	0	0	0	0	0	0	1	0	0	0	0	1
ORTHOMCL10065	0	0	1	0	0	0	0	1	0	0	0	0	0
ORTHOMCL10066	0	0	0	0	0	0	0	1	0	0	0	1	0
ORTHOMCL10067	0	0	0	1	0	0	0	1	0	0	0	0	0
ORTHOMCL10068	0	0	0	1	0	0	0	1	0	0	0	0	0
ORTHOMCL10069	0	0	1	0	0	0	0	1	0	0	0	0	0
ORTHOMCL1007	1	1	1	1	1	0	1	1	1	1	1	1	1
ORTHOMCL10070	0	0	0	1	0	0	0	1	0	0	0	0	0
ORTHOMCL10071	0	0	0	1	0	0	0	1	0	0	0	0	0
ORTHOMCL10072	0	0	0	0	0	0	0	1	0	0	0	0	0
ORTHOMCL10073	0	0	0	1	0	0	0	1	0	0	0	0	0
ORTHOMCL10074	0	0	0	1	0	0	0	1	0	0	0	0	0
ORTHOMCL10075	0	0	0	1	0	0	0	1	0	0	0	0	0
ORTHOMCL10076	0	0	0	1	0	0	0	1	0	0	0	0	0
ORTHOMCL10077	0	0	1	0	0	0	0	1	0	0	0	0	0
ORTHOMCL10078	0	0	0	1	0	0	0	1	0	0	0	0	0
ORTHOMCL10079	0	0	1	0	0	0	0	1	0	0	0	0	0
ORTHOMCL1008	1	1	1	1	1	0	1	1	1	1	1	1	1
ORTHOMCL10080	0	0	0	1	0	0	0	1	0	0	0	0	0
ORTHOMCL10081	0	0	0	0	0	0	0	1	0	0	0	1	0
ORTHOMCL10082	0	0	0	1	0	0	0	1	0	0	0	0	0
ORTHOMCL10083	0	0	0	1	0	0	0	1	0	0	0	0	0
ORTHOMCL10084	0	0	0	1	0	0	0	1	0	0	0	0	0
ORTHOMCL10085	0	0	0	0	0	0	0	1	0	0	1	0	0
ORTHOMCL10086	0	0	1	0	0	0	0	1	0	0	0	0	0
ORTHOMCL10087	0	0	0	1	0	0	0	1	0	0	0	0	0
ORTHOMCL10088	0	0	0	0	0	0	0	1	0	0	1	0	0
ORTHOMCL10089	0	0	0	1	0	0	0	1	0	0	0	0	0
ORTHOMCL1009	1	1	1	1	1	0	1	1	1	1	1	1	1
ORTHOMCL10090	0	0	0	1	0	0	0	1	0	0	0	0	0
ORTHOMCL10091	0	0	0	0	0	0	0	2	0	0	0	0	0
ORTHOMCL10092	0	0	0	1	0	0	0	1	0	0	0	0	0
ORTHOMCL10093	0	0	0	0	0	0	0	1	0	0	0	0	0
ORTHOMCL10094	0	0	0	1	0	0	0	1	0	0	0	0	0
ORTHOMCL10095	0	0	0	0	0	0	0	1	0	0	0	0	0
ORTHOMCL10096	0	0	0	1	0	0	0	1	0	0	0	0	0
ORTHOMCL10097	0	0	0	1	0	0	0	1	0	0	0	0	0
ORTHOMCL10098	0	0	0	0	0	0	0	1	0	0	1	0	0
ORTHOMCL10099	0	0	1	0	0	0	0	1	0	0	0	0	0
ORTHOMCL101	1	1	1	1	1	1	1	1	1	1	1	1	1
ORTHOMCL1010	1	1	1	1	1	0	1	1	1	1	1	1	1
ORTHOMCL10100	0	0	1	0	0	0	0	1	0	0	0	0	0
ORTHOMCL10101	0	0	0	1	0	0	0	1	0	0	0	0	0
ORTHOMCL10102	0	0	0	1	0	0	0	1	0	0	0	0	0
ORTHOMCL10103	0	0	0	0	0	0	0	1	0	0	1	0	0
ORTHOMCL10104	0	0	0	1	0	0	0	1	0	0	0	0	0
ORTHOMCL10105	0	0	0	1	0	0	0	1	0	0	0	0	0
ORTHOMCL10106	0	0	1	0	0	0	0	1	0	0	0	0	0
ORTHOMCL10107	0	0	0	1	0	0	0	1	0	0	0	0	0
ORTHOMCL10108	0	0	0	0	0	0	0	1	0	0	0	1	0
ORTHOMCL10109	0	0	0	0	0	0	0	1	0	0	1	0	0
ORTHOMCL1011	1	1	1	1	1	0	1	1	1	1	1	1	1
ORTHOMCL10110	0	0	0	1	0	0	0	1	0	0	0	0	0
ORTHOMCL10111	0	0	0	1	0	0	0	1	0	0	0	0	0
ORTHOMCL10112	0	0	0	0	0	0	0	1	0	0	0	0	0
ORTHOMCL10113	0	0	0	1	0	0	0	1	0	0	0	0	0
ORTHOMCL10114	0	0	0	0	0	1	0	1	0	0	0	0	0
ORTHOMCL10115	0	0	1	0	0	0	0	1	0	0	0	0	0
ORTHOMCL10116	0	0	0	0	0	0	0	1	0	0	0	0	1
ORTHOMCL10117	0	0	0	1	0	0	0	1	0	0	0	0	0
ORTHOMCL10118	0	0	1	0	0	0	0	1	0	0	0	0	0
ORTHOMCL10119	0	0	0	0	0	0	0	1	0	0	0	1	0
ORTHOMCL1012	1	1	1	0	1	0	1	1	1	1	1	1	1
ORTHOMCL10120	0	0	0	1	0	0	0	1	0	0	0	0	0
ORTHOMCL10121	0	0	0	0	0	0	0	1	0	0	0	1	0
ORTHOMCL10122	0	0	0	1	0	0	0	1	0	0	0	0	0
ORTHOMCL10123	0	0	0	0	0	0	0	1	0	0	0	0	0
ORTHOMCL10124	0	0	0	1	0	0	0	1	0	0	0	0	0
ORTHOMCL10125	0	0	0	1	0	0	0	1	0	0	0	0	0
ORTHOMCL10126	0	0	0	0	0	0	0	1	0	0	1	0	0
ORTHOMCL10127	0	0	0	1	0	0	0	1	0	0	0	0	0
ORTHOMCL10128	0	0	0	1	0	0	0	1	0	0	0	0	0
ORTHOMCL10129	0	0	0	0	0	0	0	1	0	0	1	0	0
ORTHOMCL1013	1	1	1	1	1	0	1	1	1	1	1	1	1
ORTHOMCL10130	0	0	0	1	0	0	0	1	0	0	0	0	0
ORTHOMCL10131	0	0	0	1	0	0	0	1	0	0	0	0	0
ORTHOMCL10132	0	0	0	0	0	0	0	1	0	0	0	1	0
ORTHOMCL10133	0	0	0	1	0	0	0	1	0	0	0	0	0
ORTHOMCL10134	0	0	0	0	0	0	0	1	0	0	0	0	0
ORTHOMCL10135	0	0	0	1	0	0	0	1	0	0	0	0	0
ORTHOMCL10136	0	0	0	1	0	0	0	1	0	0	0	0	0
ORTHOMCL10137	0	0	0	1	0	0	0	1	0	0	0	0	0
ORTHOMCL10138	0	0	0	1	0	0	0	1	0	0	0	0	0
ORTHOMCL10139	0	0	1	0	0	0	0	1	0	0	0	0	0
ORTHOMCL1014	1	1	1	1	1	0	1	1	1	1	1	1	1
ORTHOMCL10140	0	0	0	1	0	0	0	1	0	0	0	0	0
ORTHOMCL10141	0	0	0	1	0	0	0	1	0	0	0	0	0
ORTHOMCL10142	0	0	0	0	0	0	0	1	0	0	0	1	0
ORTHOMCL10143	0	0	0	1	0	0	0	1	0	0	0	0	0
ORTHOMCL10144	0	0	0	0	0	0	0	1	0	0	1	0	0
ORTHOMCL10145	0	0	0	1	0	0	0	1	0	0	0	0	0
ORTHOMCL10146	0	0	0	0	0	0	0	1	0	0	1	0	0
ORTHOMCL10147	0	0	1	0	0	0	0	1	0	0	0	0	0
ORTHOMCL10148	0	0	0	1	0	0	0	1	0	0	0	0	0
ORTHOMCL10149	0	0	0	1	0	0	0	1	0	0	0	0	0
ORTHOMCL1015	1	1	1	1	1	0	1	1	1	1	1	1	1
ORTHOMCL10150	0	0	0	1	0	0	0	1	0	0	0	0	0
ORTHOMCL10151	0	0	1	0	0	0	0	1	0	0	0	0	0
ORTHOMCL10152	0	0	0	1	0	0	0	1	0	0	0	0	0
ORTHOMCL10153	0	0	0	1	0	0	0	1	0	0	0	0	0
ORTHOMCL10154	0	0	0	1	0	0	0	1	0	0	0	0	0
ORTHOMCL10155	0	0	0	0	0	0	0	1	0	0	0	0	0
ORTHOMCL10156	0	0	0	0	0	0	0	1	0	0	1	0	0
ORTHOMCL10157	0	0	0	1	0	0	0	1	0	0	0	0	0
ORTHOMCL10158	0	0	0	1	0	0	0	1	0	0	0	0	0
ORTHOMCL10159	0	0	0	0	0	0	0	1	0	0	0	1	0
ORTHOMCL1016	1	1	1	1	1	0	1	1	1	1	1	1	1
ORTHOMCL10160	0	0	0	0	0	0	0	1	0	0	1	0	0
ORTHOMCL10161	0	0	0	1	0	0	0	1	0	0	0	0	0
ORTHOMCL10162	0	0	0	0	0	0	0	1	0	0	0	0	1
ORTHOMCL10163	0	0	0	0	0	0	0	1	0	0	0	0	0
ORTHOMCL10164	0	0	0	0	0	0	0	1	0	0	0	0	0
ORTHOMCL10165	0	0	0	1	0	0	0	1	0	0	0	0	0
ORTHOMCL10166	0	0	0	1	0	0	0	1	0	0	0	0	0
ORTHOMCL10167	0	0	0	1	0	0	0	1	0	0	0	0	0
ORTHOMCL10168	0	0	0	0	0	0	0	1	0	0	0	0	0
ORTHOMCL10169	0	0	0	1	0	0	0	1	0	0	0	0	0
ORTHOMCL1017	1	1	1	1	1	0	1	1	1	1	1	1	1
ORTHOMCL10170	0	0	0	1	0	0	0	1	0	0	0	0	0
ORTHOMCL10171	0	0	0	0	0	0	0	1	0	0	0	0	1
ORTHOMCL10172	0	0	0	0	0	0	0	1	0	0	0	1	0
ORTHOMCL10173	0	0	0	0	0	0	0	1	0	0	1	0	0
ORTHOMCL10174	0	0	1	0	0	0	0	1	0	0	0	0	0
ORTHOMCL10175	0	0	0	1	0	0	0	1	0	0	0	0	0
ORTHOMCL10176	0	0	0	1	0	0	0	1	0	0	0	0	0
ORTHOMCL10177	0	0	0	1	0	0	0	1	0	0	0	0	0
ORTHOMCL10178	0	0	0	1	0	0	0	1	0	0	0	0	0
ORTHOMCL10179	0	0	0	1	0	0	0	1	0	0	0	0	0
ORTHOMCL1018	1	1	1	1	1	0	1	1	1	1	1	1	1
ORTHOMCL10180	0	0	0	1	0	0	0	1	0	0	0	0	0
ORTHOMCL10181	0	0	0	1	0	0	0	1	0	0	0	0	0
ORTHOMCL10182	0	0	0	0	0	0	0	1	0	0	0	0	0
ORTHOMCL10183	0	0	1	0	0	0	0	1	0	0	0	0	0
ORTHOMCL10184	0	0	0	0	0	0	0	1	0	0	0	0	1
ORTHOMCL10185	0	0	1	0	0	0	0	1	0	0	0	0	0
ORTHOMCL10186	0	0	0	0	0	0	0	1	0	0	0	1	0
ORTHOMCL10187	0	0	0	1	0	0	0	1	0	0	0	0	0
ORTHOMCL10188	0	0	0	1	0	0	0	1	0	0	0	0	0
ORTHOMCL10189	0	0	1	0	0	0	0	1	0	0	0	0	0
ORTHOMCL1019	1	1	1	1	1	0	1	1	1	1	1	1	1
ORTHOMCL10190	0	0	0	0	0	0	0	1	0	0	0	0	0
ORTHOMCL10191	0	0	0	1	0	0	0	1	0	0	0	0	0
ORTHOMCL10192	0	0	0	1	0	0	0	1	0	0	0	0	0
ORTHOMCL10193	0	0	0	1	0	0	0	1	0	0	0	0	0
ORTHOMCL10194	0	0	0	1	0	0	0	1	0	0	0	0	0
ORTHOMCL10195	0	0	0	0	0	0	0	1	0	0	0	1	0
ORTHOMCL10196	0	0	0	0	0	0	0	1	0	0	0	1	0
ORTHOMCL10197	0	0	0	1	0	0	0	1	0	0	0	0	0
ORTHOMCL10198	0	0	0	1	0	0	0	1	0	0	0	0	0
ORTHOMCL10199	0	0	0	1	0	0	0	1	0	0	0	0	0
ORTHOMCL102	1	1	1	1	1	1	1	1	1	1	1	1	1
ORTHOMCL1020	1	1	1	0	1	0	1	1	1	1	1	1	1
ORTHOMCL10200	0	0	0	0	0	0	0	1	0	0	0	0	1
ORTHOMCL10201	0	0	0	0	0	0	0	1	0	0	0	0	1
ORTHOMCL10202	0	0	1	0	0	0	0	1	0	0	0	0	0
ORTHOMCL10203	0	0	0	0	0	0	0	1	0	0	1	0	0
ORTHOMCL10204	0	0	0	1	0	0	0	1	0	0	0	0	0
ORTHOMCL10205	0	0	0	0	0	0	0	1	0	0	1	0	0
ORTHOMCL10206	0	0	0	0	0	0	0	1	0	0	1	0	0
ORTHOMCL10207	0	0	0	1	0	0	0	1	0	0	0	0	0
ORTHOMCL10208	0	0	1	0	0	0	0	1	0	0	0	0	0
ORTHOMCL10209	0	0	0	0	0	0	0	1	0	0	1	0	0
ORTHOMCL1021	1	1	1	1	1	0	1	1	1	1	1	1	1
ORTHOMCL10210	0	0	0	1	0	0	0	1	0	0	0	0	0
ORTHOMCL10211	0	0	0	1	0	0	0	1	0	0	0	0	0
ORTHOMCL10212	0	0	0	0	0	0	0	1	0	0	0	0	0
ORTHOMCL10213	0	0	0	1	0	0	0	1	0	0	0	0	0
ORTHOMCL10214	0	0	0	1	0	0	0	1	0	0	0	0	0
ORTHOMCL10215	0	0	0	1	0	0	0	1	0	0	0	0	0
ORTHOMCL10216	0	0	0	0	0	0	0	1	0	0	1	0	0
ORTHOMCL10217	0	0	0	0	0	0	0	1	0	0	1	0	0
ORTHOMCL10218	0	0	0	1	0	0	0	1	0	0	0	0	0
ORTHOMCL10219	0	0	1	0	0	0	0	1	0	0	0	0	0
ORTHOMCL1022	1	1	1	1	1	0	1	1	1	1	1	1	1
ORTHOMCL10220	0	0	0	0	0	0	0	1	0	0	0	1	0
ORTHOMCL10221	0	0	1	0	0	0	0	1	0	0	0	0	0
ORTHOMCL10222	0	0	1	0	0	0	0	1	0	0	0	0	0
ORTHOMCL10223	0	0	0	0	0	0	0	1	0	0	0	0	0
ORTHOMCL10224	0	0	0	0	0	0	0	1	0	0	0	0	1
ORTHOMCL10225	0	0	0	0	0	0	0	1	0	0	0	0	0
ORTHOMCL10226	0	0	0	1	0	0	0	1	0	0	0	0	0
ORTHOMCL10227	0	0	1	0	0	0	0	1	0	0	0	0	0
ORTHOMCL10228	0	0	0	0	0	0	0	1	0	0	0	1	0
ORTHOMCL10229	0	0	0	1	0	0	0	1	0	0	0	0	0
ORTHOMCL1023	1	1	1	1	1	0	1	1	1	1	1	1	1
ORTHOMCL10230	0	0	0	1	0	0	0	1	0	0	0	0	0
ORTHOMCL10231	0	0	1	0	0	0	0	1	0	0	0	0	0
ORTHOMCL10232	0	0	0	1	0	0	0	1	0	0	0	0	0
ORTHOMCL10233	0	0	0	0	0	0	0	1	0	0	0	1	0
ORTHOMCL10234	0	0	0	1	0	0	0	1	0	0	0	0	0
ORTHOMCL10235	0	0	0	0	0	0	0	1	0	0	0	0	1
ORTHOMCL10236	0	0	1	0	0	0	0	1	0	0	0	0	0
ORTHOMCL10237	0	0	0	0	0	0	0	1	0	0	0	1	0
ORTHOMCL10238	0	0	1	0	0	0	0	1	0	0	0	0	0
ORTHOMCL10239	0	0	0	1	0	0	0	1	0	0	0	0	0
ORTHOMCL1024	1	1	1	1	1	0	1	1	1	1	1	1	1
ORTHOMCL10240	0	0	0	1	0	0	0	1	0	0	0	0	0
ORTHOMCL10241	0	0	0	1	0	0	0	1	0	0	0	0	0
ORTHOMCL10242	0	0	1	0	0	0	0	1	0	0	0	0	0
ORTHOMCL10243	0	0	0	1	0	0	0	1	0	0	0	0	0
ORTHOMCL10244	0	0	0	0	0	0	0	1	0	0	1	0	0
ORTHOMCL10245	0	0	1	0	0	0	0	1	0	0	0	0	0
ORTHOMCL10246	0	0	0	0	0	0	0	1	0	0	0	0	0
ORTHOMCL10247	0	0	0	1	0	0	0	1	0	0	0	0	0
ORTHOMCL10248	0	0	1	0	0	0	0	1	0	0	0	0	0
ORTHOMCL10249	0	0	0	0	0	0	0	1	0	0	0	1	0
ORTHOMCL1025	1	1	1	1	1	0	1	1	1	1	1	1	1
ORTHOMCL10250	0	0	0	1	0	0	0	0	0	0	0	1	0
ORTHOMCL10251	0	0	0	1	0	0	0	0	0	0	1	0	0
ORTHOMCL10252	0	0	0	1	0	0	0	0	0	0	0	0	0
ORTHOMCL10253	0	0	0	1	0	0	0	0	0	0	0	0	0
ORTHOMCL10254	0	0	1	1	0	0	0	0	0	0	0	0	0
ORTHOMCL10255	0	0	0	1	0	0	0	0	0	0	0	1	0
ORTHOMCL10256	0	0	0	1	0	0	0	0	0	0	1	0	0
ORTHOMCL10257	0	0	0	1	0	0	0	0	0	0	1	0	0
ORTHOMCL10258	0	0	0	1	0	0	0	0	0	0	0	0	0
ORTHOMCL10259	0	0	0	1	0	0	0	0	0	0	1	0	0
ORTHOMCL1026	1	1	1	1	1	0	1	1	1	1	1	1	1
ORTHOMCL10260	0	0	0	1	0	0	0	0	0	0	0	0	0
ORTHOMCL10261	0	0	0	1	0	0	0	0	0	0	1	0	0
ORTHOMCL10262	0	0	0	1	0	0	0	0	0	0	0	0	0
ORTHOMCL10263	0	0	0	1	0	0	0	0	0	0	0	0	1
ORTHOMCL10264	0	0	0	0	0	0	0	0	0	0	0	1	0
ORTHOMCL10265	0	0	0	0	0	0	0	0	0	0	0	1	0
ORTHOMCL10266	0	0	0	0	0	0	0	0	0	0	0	1	0
ORTHOMCL10267	0	0	0	0	0	0	0	0	0	0	1	1	0
ORTHOMCL10268	0	0	0	0	0	0	0	0	0	0	0	1	0
ORTHOMCL10269	0	0	1	0	0	0	0	0	0	0	0	1	0
ORTHOMCL1027	1	1	1	1	1	0	1	1	1	1	1	1	1
ORTHOMCL10270	0	0	1	0	0	0	0	0	0	0	0	1	0
ORTHOMCL10271	0	0	0	0	0	0	0	0	0	0	0	1	0
ORTHOMCL10272	0	0	0	0	0	0	0	0	0	0	0	1	0
ORTHOMCL10273	0	0	0	0	0	0	0	0	0	0	1	1	0
ORTHOMCL10274	0	0	0	0	0	0	0	0	0	0	0	1	0
ORTHOMCL10275	0	0	0	0	0	0	0	0	0	0	0	1	0
ORTHOMCL10276	0	0	0	0	0	0	0	0	0	0	0	1	0
ORTHOMCL10277	0	0	0	0	0	0	0	0	0	0	1	1	0
ORTHOMCL10278	0	0	0	0	0	0	0	0	0	0	0	1	0
ORTHOMCL10279	0	0	0	0	0	0	0	0	0	0	0	1	0
ORTHOMCL1028	1	1	1	1	1	0	1	1	1	1	1	1	1
ORTHOMCL10280	0	0	0	0	0	0	0	0	0	0	1	1	0
ORTHOMCL10281	0	0	0	0	0	0	0	0	0	0	0	1	1
ORTHOMCL10282	0	0	0	0	0	0	0	0	0	0	0	1	0
ORTHOMCL10283	0	0	0	0	0	0	0	0	0	0	1	1	0
ORTHOMCL10284	0	0	1	0	0	0	0	0	0	0	0	1	0
ORTHOMCL10285	0	0	0	0	0	0	0	0	0	0	0	1	0
ORTHOMCL10286	0	0	0	0	0	0	0	0	0	0	0	1	0
ORTHOMCL10287	0	0	0	0	0	0	0	0	0	0	1	1	0
ORTHOMCL10288	0	0	0	0	0	0	0	0	0	0	0	2	0
ORTHOMCL10289	0	0	0	0	0	0	0	0	0	0	1	1	0
ORTHOMCL1029	1	1	1	1	1	0	1	1	1	1	1	1	1
ORTHOMCL10290	0	0	0	0	0	0	0	0	0	0	0	1	0
ORTHOMCL10291	0	0	0	0	0	0	0	0	0	0	0	1	0
ORTHOMCL10292	0	0	0	0	0	0	0	0	0	0	0	2	0
ORTHOMCL10293	0	0	0	0	0	0	0	0	0	0	0	1	0
ORTHOMCL10294	0	0	0	0	0	0	0	0	0	0	1	1	0
ORTHOMCL10295	0	0	0	0	0	0	0	0	0	0	0	1	0
ORTHOMCL10296	0	0	0	0	0	0	0	0	0	0	1	1	0
ORTHOMCL10297	0	0	0	0	0	0	0	0	0	0	0	1	0
ORTHOMCL10298	0	0	0	0	0	0	0	0	0	0	0	1	0
ORTHOMCL10299	0	0	0	0	0	0	0	0	0	0	1	1	0
ORTHOMCL103	1	1	1	1	1	1	1	1	1	1	1	1	1
ORTHOMCL1030	1	1	1	1	1	0	1	1	1	1	1	1	1
ORTHOMCL10300	0	0	0	0	0	0	0	0	0	0	1	1	0
ORTHOMCL10301	0	0	0	0	0	0	0	0	0	0	0	1	0
ORTHOMCL10302	0	0	0	0	0	0	0	0	0	0	0	1	0
ORTHOMCL10303	0	0	0	0	0	0	0	0	0	0	0	1	0
ORTHOMCL10304	0	0	0	0	0	0	0	0	0	0	1	1	0
ORTHOMCL10305	0	0	0	0	0	0	0	0	0	0	1	1	0
ORTHOMCL10306	0	0	0	0	0	0	0	0	0	0	0	1	0
ORTHOMCL10307	0	0	0	0	0	0	0	0	0	0	1	1	0
ORTHOMCL10308	0	0	0	0	0	0	0	0	0	0	1	1	0
ORTHOMCL10309	0	0	0	0	0	0	0	0	0	0	0	1	0
ORTHOMCL1031	1	1	1	1	1	0	1	1	1	1	1	1	1
ORTHOMCL10310	0	0	0	0	0	0	0	0	0	0	0	1	0
ORTHOMCL10311	0	0	0	0	0	0	0	0	0	0	0	1	0
ORTHOMCL10312	0	0	0	0	0	0	0	0	0	0	1	1	0
ORTHOMCL10313	0	0	0	0	0	0	0	0	0	0	1	1	0
ORTHOMCL10314	0	0	0	0	0	0	0	0	0	0	1	1	0
ORTHOMCL10315	0	0	0	0	0	0	0	0	0	0	0	1	0
ORTHOMCL10316	0	0	0	0	0	0	0	0	0	0	0	1	0
ORTHOMCL10317	0	0	0	0	0	0	0	0	0	0	0	1	0
ORTHOMCL10318	0	0	0	0	0	0	0	0	0	0	0	1	0
ORTHOMCL10319	0	0	0	0	0	0	0	0	0	0	0	1	0
ORTHOMCL1032	1	1	1	1	1	0	1	1	1	1	1	1	1
ORTHOMCL10320	0	0	0	0	0	0	0	0	0	0	1	1	0
ORTHOMCL10321	0	0	0	0	0	0	0	0	0	0	0	1	0
ORTHOMCL10322	0	0	0	0	0	0	0	0	0	0	0	1	0
ORTHOMCL10323	0	0	0	0	0	0	0	0	0	0	0	1	0
ORTHOMCL10324	0	0	0	0	0	0	0	0	0	0	1	1	0
ORTHOMCL10325	0	0	0	0	0	0	0	0	0	0	0	1	0
ORTHOMCL10326	0	0	0	0	0	0	0	0	0	0	0	1	0
ORTHOMCL10327	0	0	0	0	0	0	0	0	0	0	1	1	0
ORTHOMCL10328	0	0	0	0	0	0	0	0	0	0	0	1	0
ORTHOMCL10329	0	0	0	0	0	0	0	0	0	0	0	1	0
ORTHOMCL1033	1	1	1	1	1	0	1	1	1	1	1	1	1
ORTHOMCL10330	0	0	0	0	0	0	0	0	0	0	0	1	0
ORTHOMCL10331	0	0	0	0	0	0	0	0	0	0	0	1	0
ORTHOMCL10332	0	0	0	0	0	0	0	0	0	0	0	1	0
ORTHOMCL10333	0	0	0	0	0	0	0	0	0	0	0	1	0
ORTHOMCL10334	0	0	0	0	0	0	0	0	0	0	0	1	0
ORTHOMCL10335	0	0	0	0	0	0	0	0	0	0	1	1	0
ORTHOMCL10336	0	0	0	0	0	0	0	0	0	0	0	1	0
ORTHOMCL10337	0	0	0	0	0	0	0	0	0	0	1	1	0
ORTHOMCL10338	0	0	0	0	0	0	0	0	0	0	0	1	0
ORTHOMCL10339	0	0	0	0	0	0	0	0	0	0	0	1	0
ORTHOMCL1034	1	1	1	1	1	0	1	1	1	1	1	1	1
ORTHOMCL10340	0	0	0	0	0	0	0	0	0	0	1	1	0
ORTHOMCL10341	0	0	0	0	0	0	0	0	0	0	1	1	0
ORTHOMCL10342	0	0	0	0	0	0	0	0	0	0	0	1	0
ORTHOMCL10343	0	0	0	0	0	0	0	0	0	0	1	1	0
ORTHOMCL10344	0	0	0	0	0	0	0	0	0	0	0	1	0
ORTHOMCL10345	0	0	0	0	0	0	0	0	0	0	0	1	0
ORTHOMCL10346	0	0	0	0	0	0	0	0	0	0	1	1	0
ORTHOMCL10347	0	0	0	0	0	0	0	0	0	0	1	1	0
ORTHOMCL10348	0	0	0	0	0	0	0	0	0	0	1	1	0
ORTHOMCL10349	0	0	0	0	0	0	0	0	0	0	0	1	0
ORTHOMCL1035	1	1	1	1	1	0	1	1	1	1	1	1	1
ORTHOMCL10350	0	0	0	0	0	0	0	0	0	0	1	1	0
ORTHOMCL10351	0	0	0	0	0	0	0	0	0	0	0	1	0
ORTHOMCL10352	0	0	0	0	0	0	0	0	0	0	1	1	0
ORTHOMCL10353	0	0	0	0	0	0	0	0	0	0	1	1	0
ORTHOMCL10354	0	0	0	0	0	0	0	0	0	0	1	1	0
ORTHOMCL10355	0	0	0	0	0	0	0	0	0	0	1	1	0
ORTHOMCL10356	0	0	0	0	0	0	0	0	0	0	0	1	0
ORTHOMCL10357	0	0	0	0	0	0	0	0	0	0	0	1	0
ORTHOMCL10358	0	0	0	0	0	0	0	0	0	0	0	1	0
ORTHOMCL10359	0	0	0	0	0	0	0	0	0	0	1	1	0
ORTHOMCL1036	1	1	1	1	1	0	1	1	1	1	1	1	1
ORTHOMCL10360	0	0	0	0	0	0	0	0	0	0	0	1	0
ORTHOMCL10361	0	0	0	0	0	0	0	0	0	0	0	1	0
ORTHOMCL10362	0	0	1	0	0	0	0	0	0	0	0	1	0
ORTHOMCL10363	0	0	0	0	0	0	0	0	0	0	0	1	0
ORTHOMCL10364	0	0	0	0	0	0	0	0	0	0	0	1	0
ORTHOMCL10365	0	0	0	0	0	0	0	0	0	0	0	1	0
ORTHOMCL10366	0	0	0	0	0	0	0	0	0	0	0	1	0
ORTHOMCL10367	0	0	0	0	0	0	0	0	0	0	1	1	0
ORTHOMCL10368	0	0	0	0	0	0	0	0	0	0	0	1	0
ORTHOMCL10369	0	0	0	0	0	0	0	0	0	0	1	1	0
ORTHOMCL1037	1	1	1	1	1	0	1	1	1	1	1	1	1
ORTHOMCL10370	0	0	0	0	0	0	0	0	0	0	1	1	0
ORTHOMCL10371	0	0	0	0	0	0	0	0	0	0	1	1	0
ORTHOMCL10372	0	0	0	0	0	0	0	0	0	0	0	1	0
ORTHOMCL10373	0	0	1	0	0	0	0	0	0	0	0	1	0
ORTHOMCL10374	0	0	0	0	0	0	0	0	0	0	0	1	0
ORTHOMCL10375	0	0	0	0	0	0	0	0	0	0	0	1	0
ORTHOMCL10376	0	0	0	0	0	0	0	0	0	0	0	1	0
ORTHOMCL10377	0	0	0	0	0	0	0	0	0	0	1	1	0
ORTHOMCL10378	0	0	0	0	0	0	0	0	0	0	0	1	0
ORTHOMCL10379	0	0	0	0	0	0	0	0	0	0	0	1	0
ORTHOMCL1038	1	1	1	1	1	0	1	1	1	1	1	1	1
ORTHOMCL10380	0	0	0	0	0	0	0	0	0	0	0	1	0
ORTHOMCL10381	0	0	0	0	0	0	0	0	0	0	0	1	0
ORTHOMCL10382	0	0	0	0	0	0	0	0	0	0	0	1	1
ORTHOMCL10383	0	0	0	0	0	0	0	0	0	0	0	1	0
ORTHOMCL10384	0	0	0	0	0	0	0	0	0	0	0	1	0
ORTHOMCL10385	0	0	0	0	0	0	0	0	0	0	0	1	0
ORTHOMCL10386	0	0	0	0	0	0	0	0	0	0	0	1	0
ORTHOMCL10387	0	0	0	0	0	0	0	0	0	0	1	1	0
ORTHOMCL10388	0	0	0	0	0	0	0	0	0	0	0	1	0
ORTHOMCL10389	0	0	0	0	0	0	0	0	0	0	0	1	1
ORTHOMCL1039	1	1	1	1	1	0	1	1	1	1	1	1	1
ORTHOMCL10390	0	0	1	0	0	0	0	0	0	0	0	1	0
ORTHOMCL10391	0	0	0	0	0	0	0	0	0	0	1	1	0
ORTHOMCL10392	0	0	0	0	0	0	0	0	0	0	0	1	0
ORTHOMCL10393	0	0	0	0	0	0	0	0	0	0	1	1	0
ORTHOMCL10394	0	0	0	0	0	0	0	0	0	0	1	1	0
ORTHOMCL10395	0	0	0	0	0	0	0	0	0	0	1	1	0
ORTHOMCL10396	0	0	0	0	0	0	0	0	0	0	1	1	0
ORTHOMCL10397	0	0	0	0	0	0	0	0	0	0	1	1	0
ORTHOMCL10398	0	0	0	0	0	0	0	0	0	0	0	1	0
ORTHOMCL10399	0	0	0	0	0	0	0	0	0	0	0	1	1
ORTHOMCL104	1	1	1	1	1	1	1	1	1	1	1	1	1
ORTHOMCL1040	1	1	1	1	1	0	1	1	1	1	1	1	1
ORTHOMCL10400	0	0	0	0	0	0	0	0	0	0	1	1	0
ORTHOMCL10401	0	0	0	0	0	0	0	0	0	0	1	1	0
ORTHOMCL10402	0	0	0	0	0	0	0	0	0	0	0	1	0
ORTHOMCL10403	0	0	0	0	0	0	0	0	0	0	1	1	0
ORTHOMCL10404	0	0	0	0	0	0	0	0	0	0	1	1	0
ORTHOMCL10405	0	0	0	0	0	0	0	0	0	0	0	1	0
ORTHOMCL10406	0	0	0	0	0	0	0	0	0	0	1	1	0
ORTHOMCL10407	0	0	0	0	0	0	0	0	0	0	0	1	0
ORTHOMCL10408	0	0	0	0	0	0	0	0	0	0	1	1	0
ORTHOMCL10409	0	0	0	0	0	0	0	0	0	0	1	1	0
ORTHOMCL1041	1	1	1	1	1	0	1	1	1	1	1	1	1
ORTHOMCL10410	0	0	0	0	0	0	0	0	0	0	1	1	0
ORTHOMCL10411	0	0	0	0	0	0	0	0	0	0	0	1	0
ORTHOMCL10412	0	0	0	0	0	0	0	0	0	0	1	1	0
ORTHOMCL10413	0	0	0	0	0	0	0	0	0	0	1	1	0
ORTHOMCL10414	0	0	0	0	0	0	0	0	0	0	1	1	0
ORTHOMCL10415	0	0	0	0	0	0	0	0	0	0	0	1	0
ORTHOMCL10416	0	0	0	0	0	0	0	0	0	0	0	1	0
ORTHOMCL10417	0	0	0	0	0	0	0	0	0	0	0	1	0
ORTHOMCL10418	0	0	0	0	0	0	0	0	0	0	0	1	0
ORTHOMCL10419	0	0	0	0	0	0	0	0	0	0	0	1	0
ORTHOMCL1042	1	1	1	1	1	0	1	1	1	1	1	1	1
ORTHOMCL10420	0	0	0	0	0	0	0	0	0	0	1	1	0
ORTHOMCL10421	0	0	0	0	0	0	0	0	0	0	0	1	0
ORTHOMCL10422	0	0	0	0	0	0	0	0	0	0	0	1	0
ORTHOMCL10423	0	0	0	0	0	0	0	0	0	0	1	1	0
ORTHOMCL10424	0	0	0	0	0	0	0	0	0	0	1	1	0
ORTHOMCL10425	0	0	0	0	0	0	0	0	0	0	0	1	0
ORTHOMCL10426	0	0	0	0	0	0	0	0	0	0	0	1	0
ORTHOMCL10427	0	0	0	0	0	0	0	0	0	0	0	1	0
ORTHOMCL10428	0	0	0	0	0	0	0	0	0	0	1	1	0
ORTHOMCL10429	0	0	0	0	0	0	0	0	0	0	0	1	0
ORTHOMCL1043	1	1	1	1	1	0	1	1	1	1	1	1	1
ORTHOMCL10430	0	0	0	0	0	0	0	0	0	0	1	1	0
ORTHOMCL10431	0	0	0	0	0	0	0	0	0	0	0	1	0
ORTHOMCL10432	0	0	0	0	0	0	0	0	0	0	1	1	0
ORTHOMCL10433	0	0	0	0	0	0	0	0	0	0	0	1	0
ORTHOMCL10434	0	0	0	0	0	0	0	0	0	0	0	1	0
ORTHOMCL10435	0	0	0	0	0	0	0	0	0	0	0	1	1
ORTHOMCL10436	0	0	0	0	0	0	0	0	0	0	1	1	0
ORTHOMCL10437	0	0	0	0	0	0	0	0	0	0	1	1	0
ORTHOMCL10438	0	0	0	0	0	0	0	0	0	0	0	1	0
ORTHOMCL10439	0	0	0	0	0	0	0	0	0	0	0	1	0
ORTHOMCL1044	1	1	1	1	1	0	1	1	1	1	1	1	1
ORTHOMCL10440	0	0	0	0	0	0	0	0	0	0	0	1	1
ORTHOMCL10441	0	0	0	0	0	0	0	0	0	0	0	1	0
ORTHOMCL10442	0	0	0	0	0	0	0	0	0	0	0	1	0
ORTHOMCL10443	0	0	0	0	0	0	0	0	0	0	0	1	0
ORTHOMCL10444	0	0	0	0	0	0	0	0	0	0	1	1	0
ORTHOMCL10445	0	0	0	0	0	0	0	0	0	0	1	1	0
ORTHOMCL10446	0	0	0	0	0	0	0	0	0	0	0	1	0
ORTHOMCL10447	0	0	0	0	0	0	0	0	0	0	1	1	0
ORTHOMCL10448	0	0	0	0	0	0	0	0	0	0	0	1	0
ORTHOMCL10449	0	0	0	0	0	0	0	0	0	0	0	1	0
ORTHOMCL1045	1	1	1	1	1	0	1	1	1	1	1	1	1
ORTHOMCL10450	0	0	1	0	0	0	0	0	0	0	0	1	0
ORTHOMCL10451	0	0	0	0	0	0	0	0	0	0	1	1	0
ORTHOMCL10452	0	0	0	0	0	0	0	0	0	0	0	1	0
ORTHOMCL10453	0	0	0	0	0	0	0	0	0	0	0	1	1
ORTHOMCL10454	0	0	0	0	0	0	0	0	0	0	0	1	0
ORTHOMCL10455	0	0	0	0	0	0	0	0	0	0	1	1	0
ORTHOMCL10456	0	0	0	0	0	0	0	0	0	0	1	1	0
ORTHOMCL10457	0	0	0	0	0	0	0	0	0	0	0	1	0
ORTHOMCL10458	0	0	0	0	0	0	0	0	0	0	0	1	0
ORTHOMCL10459	0	0	0	0	0	0	0	0	0	0	0	1	0
ORTHOMCL1046	1	1	1	1	1	0	1	1	1	1	1	1	1
ORTHOMCL10460	0	0	0	0	0	0	0	0	0	0	0	1	0
ORTHOMCL10461	0	0	0	0	0	0	0	0	0	0	1	1	0
ORTHOMCL10462	0	0	0	0	0	0	0	0	0	0	0	1	0
ORTHOMCL10463	0	0	0	0	0	0	0	0	0	0	0	1	0
ORTHOMCL10464	0	0	0	0	0	0	0	0	0	0	0	1	0
ORTHOMCL10465	0	0	0	0	0	0	0	0	0	0	0	1	0
ORTHOMCL10466	0	0	0	0	0	0	0	0	0	0	1	1	0
ORTHOMCL10467	0	0	0	0	0	0	0	0	0	0	0	1	0
ORTHOMCL10468	0	0	1	0	0	0	0	0	0	0	0	1	0
ORTHOMCL10469	0	0	0	0	0	0	0	0	0	0	1	1	0
ORTHOMCL1047	1	1	1	1	1	0	1	1	1	1	1	1	1
ORTHOMCL10470	0	0	0	0	0	0	0	0	0	0	0	1	0
ORTHOMCL10471	0	0	0	0	0	0	0	0	0	0	0	1	0
ORTHOMCL10472	0	0	0	0	0	0	0	0	0	0	1	1	0
ORTHOMCL10473	0	0	0	0	0	0	0	0	0	0	0	1	0
ORTHOMCL10474	0	0	0	0	0	0	0	0	0	0	0	1	0
ORTHOMCL10475	0	0	0	0	0	0	0	0	0	0	1	1	0
ORTHOMCL10476	0	0	0	0	0	0	0	0	0	0	1	1	0
ORTHOMCL10477	0	0	0	0	0	0	0	0	0	0	0	1	0
ORTHOMCL10478	0	0	0	0	0	0	0	0	0	0	1	1	0
ORTHOMCL10479	0	0	0	0	0	0	0	0	0	0	0	1	0
ORTHOMCL1048	1	1	1	1	1	0	1	1	1	1	1	1	1
ORTHOMCL10480	0	0	0	0	0	0	0	0	0	0	1	1	0
ORTHOMCL10481	0	0	0	0	0	0	0	0	0	0	0	1	0
ORTHOMCL10482	0	0	0	0	0	0	0	0	0	0	0	1	0
ORTHOMCL10483	0	0	0	0	0	0	0	0	0	0	1	1	0
ORTHOMCL10484	0	0	0	0	0	0	0	0	0	0	1	1	0
ORTHOMCL10485	0	0	0	0	0	0	0	0	0	0	0	1	0
ORTHOMCL10486	0	0	0	0	0	0	0	0	0	0	0	1	0
ORTHOMCL10487	0	0	0	0	0	0	0	0	0	0	0	1	0
ORTHOMCL10488	0	0	0	0	0	0	0	0	0	0	1	1	0
ORTHOMCL10489	0	0	0	0	0	0	0	0	0	0	1	1	0
ORTHOMCL1049	1	1	1	1	1	0	1	1	1	1	1	1	1
ORTHOMCL10490	0	0	0	0	0	0	0	0	0	0	1	1	0
ORTHOMCL10491	0	0	0	0	0	0	0	0	0	0	0	1	0
ORTHOMCL10492	0	0	0	0	0	0	0	0	0	0	1	1	0
ORTHOMCL10493	0	0	0	0	0	0	0	0	0	0	0	1	0
ORTHOMCL10494	0	0	1	0	0	0	0	0	0	0	0	1	0
ORTHOMCL10495	0	0	0	0	0	0	0	0	0	0	1	1	0
ORTHOMCL10496	0	0	0	0	0	0	0	0	0	0	0	1	0
ORTHOMCL10497	0	0	0	0	0	0	0	0	0	0	0	1	0
ORTHOMCL10498	0	0	0	0	0	0	0	0	0	0	0	1	0
ORTHOMCL10499	0	0	0	0	0	0	0	0	0	0	0	1	0
ORTHOMCL105	1	1	1	1	1	1	1	1	1	1	1	1	1
ORTHOMCL1050	1	1	1	1	1	0	1	1	1	1	1	1	1
ORTHOMCL10500	0	0	0	0	0	0	0	0	0	0	1	1	0
ORTHOMCL10501	0	0	0	0	0	0	0	0	0	0	1	1	0
ORTHOMCL10502	0	0	0	0	0	0	0	0	0	0	0	1	0
ORTHOMCL10503	0	0	0	0	0	0	0	0	0	0	1	1	0
ORTHOMCL10504	0	0	1	0	0	0	0	0	0	0	0	1	0
ORTHOMCL10505	0	0	0	0	0	0	0	0	0	0	1	1	0
ORTHOMCL10506	0	0	0	0	0	0	0	0	0	0	0	1	0
ORTHOMCL10507	0	0	0	0	0	0	0	0	0	0	0	1	0
ORTHOMCL10508	0	0	0	0	0	0	0	0	0	0	0	1	0
ORTHOMCL10509	0	0	0	0	0	0	0	0	0	0	0	1	0
ORTHOMCL1051	1	1	1	1	1	0	1	1	1	1	1	1	1
ORTHOMCL10510	0	0	0	0	0	0	0	0	0	0	1	1	0
ORTHOMCL10511	0	0	0	0	0	0	0	0	0	0	1	1	0
ORTHOMCL10512	0	0	0	0	0	0	0	0	0	0	0	1	0
ORTHOMCL10513	0	0	0	0	0	0	0	0	0	0	0	1	0
ORTHOMCL10514	0	0	0	0	0	0	0	0	0	0	1	1	0
ORTHOMCL10515	0	0	0	0	0	0	0	0	0	0	1	1	0
ORTHOMCL10516	0	0	0	0	0	0	0	0	0	0	0	1	0
ORTHOMCL10517	0	0	0	0	0	0	0	0	0	0	1	1	0
ORTHOMCL10518	0	0	0	0	0	0	0	0	0	0	1	1	0
ORTHOMCL10519	0	0	1	0	0	0	0	0	0	0	0	1	0
ORTHOMCL1052	1	1	1	1	1	0	1	1	1	1	1	1	1
ORTHOMCL10520	0	0	0	0	0	0	0	0	0	0	1	1	0
ORTHOMCL10521	0	0	0	0	0	0	0	0	0	0	0	1	0
ORTHOMCL10522	0	0	0	0	0	0	0	0	0	0	0	1	0
ORTHOMCL10523	0	0	0	0	0	0	0	0	0	0	1	1	0
ORTHOMCL10524	0	0	0	0	0	0	0	0	0	0	0	0	0
ORTHOMCL10525	0	0	0	0	0	0	0	0	0	0	0	0	0
ORTHOMCL10526	0	0	0	0	0	0	0	0	0	0	0	0	0
ORTHOMCL10527	0	0	0	0	0	0	0	0	0	0	0	0	1
ORTHOMCL10528	0	0	0	0	0	0	0	0	0	0	0	0	0
ORTHOMCL10529	0	0	0	0	0	0	0	0	0	0	0	0	1
ORTHOMCL1053	1	1	1	1	0	1	1	1	1	0	1	1	1
ORTHOMCL10530	0	0	0	0	0	0	0	0	0	0	0	0	0
ORTHOMCL10531	0	0	0	0	0	0	0	0	0	0	0	0	0
ORTHOMCL10532	0	0	1	0	0	0	0	0	0	0	0	0	0
ORTHOMCL10533	0	0	0	0	0	0	0	0	0	0	0	0	0
ORTHOMCL10534	0	0	0	0	0	0	0	0	0	0	0	0	0
ORTHOMCL10535	0	0	0	0	0	0	0	0	0	0	0	0	0
ORTHOMCL10536	0	0	0	0	0	0	0	0	0	0	0	0	0
ORTHOMCL10537	0	0	1	0	0	0	0	0	0	0	0	0	0
ORTHOMCL10538	0	0	0	0	0	0	0	0	0	0	1	0	0
ORTHOMCL10539	0	0	0	0	0	0	0	0	0	0	0	0	0
ORTHOMCL1054	1	1	1	1	1	0	1	1	1	1	1	1	1
ORTHOMCL10540	0	0	0	0	0	0	0	0	0	0	0	0	0
ORTHOMCL10541	0	0	0	0	0	0	0	0	0	0	0	0	1
ORTHOMCL10542	0	0	0	0	0	0	0	0	0	0	0	0	0
ORTHOMCL10543	0	0	0	0	0	0	0	0	0	0	0	0	0
ORTHOMCL10544	0	0	0	0	0	0	0	0	0	0	0	0	0
ORTHOMCL10545	0	0	0	0	0	0	0	0	0	0	1	0	0
ORTHOMCL10546	0	0	0	0	0	0	0	0	0	0	0	0	0
ORTHOMCL10547	0	0	0	0	0	0	0	0	0	0	1	0	0
ORTHOMCL10548	0	0	0	0	0	0	0	0	0	0	0	0	1
ORTHOMCL10549	0	0	0	0	0	0	0	0	0	0	0	0	0
ORTHOMCL1055	1	1	1	1	1	0	1	1	1	1	1	1	1
ORTHOMCL10550	0	0	0	0	0	0	0	0	0	0	0	0	0
ORTHOMCL10551	0	0	0	0	0	0	0	0	0	0	1	0	0
ORTHOMCL10552	0	0	0	0	0	0	0	0	0	0	0	0	0
ORTHOMCL10553	0	0	0	0	0	0	0	0	0	0	1	0	0
ORTHOMCL10554	0	0	0	0	0	0	0	0	0	0	0	0	0
ORTHOMCL10555	0	0	0	0	0	0	0	0	0	0	0	0	0
ORTHOMCL10556	0	0	0	0	0	0	0	0	0	0	0	0	0
ORTHOMCL10557	0	0	1	0	0	0	0	0	0	0	0	0	0
ORTHOMCL10558	0	0	0	0	0	0	0	0	0	0	0	0	0
ORTHOMCL10559	0	0	0	0	0	0	0	0	0	0	0	0	1
ORTHOMCL1056	1	1	1	1	1	0	1	1	1	1	1	1	1
ORTHOMCL10560	0	0	1	0	0	0	0	0	0	0	0	0	0
ORTHOMCL10561	0	0	0	0	0	0	0	0	0	0	0	0	1
ORTHOMCL10562	0	0	0	0	0	0	0	0	0	0	0	0	0
ORTHOMCL10563	0	0	0	0	0	0	0	0	0	0	0	0	0
ORTHOMCL10564	0	0	0	0	0	0	0	0	0	0	0	0	1
ORTHOMCL10565	0	0	0	0	0	0	0	0	0	0	0	0	1
ORTHOMCL10566	0	0	0	0	0	0	0	0	0	0	1	0	0
ORTHOMCL10567	0	0	0	0	0	0	0	0	0	0	1	0	0
ORTHOMCL10568	0	0	0	0	0	0	0	0	0	0	0	0	0
ORTHOMCL10569	0	0	1	0	0	0	0	0	0	0	0	0	0
ORTHOMCL1057	1	1	1	1	1	0	1	1	1	1	1	1	1
ORTHOMCL10570	0	0	0	0	0	0	0	0	0	0	0	0	1
ORTHOMCL10571	0	0	0	0	0	0	0	0	0	0	0	0	0
ORTHOMCL10572	0	0	1	0	0	0	0	0	0	0	0	0	0
ORTHOMCL10573	0	0	0	0	0	0	0	0	0	0	0	0	1
ORTHOMCL10574	0	0	0	0	0	0	0	0	0	0	0	0	0
ORTHOMCL10575	0	0	0	0	0	0	0	0	0	0	0	0	0
ORTHOMCL10576	0	0	1	0	0	0	0	0	0	0	0	0	0
ORTHOMCL10577	0	0	0	0	0	0	0	0	0	0	0	0	1
ORTHOMCL10578	0	0	0	0	0	0	0	0	0	0	0	0	0
ORTHOMCL10579	0	0	0	0	0	0	0	0	0	0	1	0	0
ORTHOMCL1058	1	1	1	1	1	0	1	1	1	1	1	1	1
ORTHOMCL10580	0	0	1	0	0	0	0	0	0	0	1	0	0
ORTHOMCL10581	0	0	0	0	0	0	0	0	0	0	1	0	0
ORTHOMCL10582	0	0	0	0	0	0	0	0	0	0	1	0	0
ORTHOMCL10583	0	0	0	0	0	0	0	0	0	0	1	0	0
ORTHOMCL10584	0	0	0	0	0	0	0	0	0	0	1	0	0
ORTHOMCL10585	0	0	1	0	0	0	0	0	0	0	1	0	0
ORTHOMCL10586	0	0	0	0	0	0	0	0	0	0	1	0	0
ORTHOMCL10587	0	0	0	0	0	0	0	0	0	0	1	0	0
ORTHOMCL10588	0	0	0	0	0	0	0	0	0	0	1	0	0
ORTHOMCL10589	0	0	0	0	0	0	0	0	0	0	1	0	0
ORTHOMCL1059	1	1	1	1	1	0	1	1	1	1	1	1	1
ORTHOMCL10590	0	0	0	0	0	0	0	0	0	0	1	0	0
ORTHOMCL10591	0	0	0	0	0	0	0	0	0	0	1	0	0
ORTHOMCL10592	0	0	0	0	0	0	0	0	0	0	1	0	0
ORTHOMCL10593	0	0	0	0	0	0	0	0	0	0	1	0	0
ORTHOMCL10594	0	0	0	0	0	0	0	0	0	0	1	0	0
ORTHOMCL10595	0	0	0	0	0	0	0	0	0	0	1	0	0
ORTHOMCL10596	0	0	0	0	0	0	0	0	0	0	1	0	0
ORTHOMCL10597	0	0	0	0	0	0	0	0	0	0	1	0	0
ORTHOMCL10598	0	0	0	0	0	0	0	0	0	0	1	0	0
ORTHOMCL10599	0	0	0	0	0	0	0	0	0	0	1	0	0
ORTHOMCL106	1	1	1	1	1	1	1	1	1	1	1	1	1
ORTHOMCL1060	1	1	1	1	1	0	1	1	1	1	1	1	1
ORTHOMCL10600	0	0	0	0	0	0	0	0	0	0	1	0	0
ORTHOMCL10601	0	0	0	0	0	0	0	0	0	0	1	0	0
ORTHOMCL10602	0	0	0	0	0	0	0	0	0	0	1	0	0
ORTHOMCL10603	0	0	0	0	0	0	0	0	0	0	1	0	0
ORTHOMCL10604	0	0	0	0	0	0	0	0	0	0	1	0	0
ORTHOMCL10605	0	0	0	0	0	0	0	0	0	0	1	0	1
ORTHOMCL10606	0	0	0	0	0	0	0	0	0	0	1	0	0
ORTHOMCL10607	0	0	0	0	0	0	0	0	0	0	1	0	0
ORTHOMCL10608	0	0	0	0	0	0	0	0	0	0	1	0	0
ORTHOMCL10609	0	0	0	0	0	0	0	0	0	0	1	0	0
ORTHOMCL1061	1	1	1	1	1	0	1	1	1	1	1	1	1
ORTHOMCL10610	0	0	0	0	0	0	0	0	0	0	1	0	0
ORTHOMCL10611	0	0	0	0	0	0	0	0	0	0	1	0	0
ORTHOMCL10612	0	0	0	0	0	0	0	0	0	0	1	0	0
ORTHOMCL10613	0	0	0	0	0	0	0	0	0	0	1	0	0
ORTHOMCL10614	0	0	0	0	0	0	0	0	0	0	1	0	0
ORTHOMCL10615	0	0	0	0	0	0	0	0	0	0	1	0	0
ORTHOMCL10616	0	0	0	0	0	0	0	0	0	0	1	0	0
ORTHOMCL10617	0	0	0	0	0	0	0	0	0	0	2	0	0
ORTHOMCL10618	0	0	0	0	0	0	0	0	0	0	1	0	0
ORTHOMCL10619	0	0	0	0	0	0	0	0	0	0	1	0	1
ORTHOMCL1062	1	1	1	1	1	0	1	1	1	1	1	1	1
ORTHOMCL10620	0	0	0	0	0	0	0	0	0	0	1	0	0
ORTHOMCL10621	0	0	0	0	0	0	0	0	0	0	1	0	0
ORTHOMCL10622	0	0	0	0	0	0	0	0	0	0	1	0	0
ORTHOMCL10623	0	0	0	0	0	0	0	0	0	0	1	0	0
ORTHOMCL10624	0	0	0	0	0	0	0	0	0	0	1	0	0
ORTHOMCL10625	0	0	0	0	0	0	0	0	0	0	1	0	0
ORTHOMCL10626	0	0	0	0	0	0	0	0	0	0	1	0	0
ORTHOMCL10627	0	0	0	0	0	0	0	0	0	0	1	0	0
ORTHOMCL10628	0	0	0	0	0	0	0	0	0	0	1	0	0
ORTHOMCL10629	0	0	1	0	0	0	0	0	0	0	1	0	0
ORTHOMCL1063	1	1	1	1	1	0	1	1	1	1	1	1	1
ORTHOMCL10630	0	0	0	0	0	0	0	0	0	0	1	0	0
ORTHOMCL10631	0	0	0	0	0	0	0	0	0	0	1	0	0
ORTHOMCL10632	0	0	0	0	0	0	0	0	0	0	1	0	1
ORTHOMCL10633	0	0	0	0	0	0	0	0	0	0	1	0	0
ORTHOMCL10634	0	0	0	0	0	0	0	0	0	0	1	0	0
ORTHOMCL10635	0	0	0	0	0	0	0	0	0	0	1	0	0
ORTHOMCL10636	0	0	0	0	0	0	0	0	0	0	1	0	0
ORTHOMCL10637	0	0	0	0	0	0	0	0	0	0	1	0	0
ORTHOMCL10638	0	0	0	0	0	0	0	0	0	0	1	0	0
ORTHOMCL10639	0	0	0	0	0	0	0	0	0	0	1	0	0
ORTHOMCL1064	1	1	1	1	1	0	1	1	1	1	1	1	1
ORTHOMCL10640	0	0	0	0	0	0	0	0	0	0	1	0	0
ORTHOMCL10641	0	0	0	0	0	0	0	0	0	0	1	0	0
ORTHOMCL10642	0	0	0	0	0	0	0	0	0	0	1	0	0
ORTHOMCL10643	0	0	1	0	0	0	0	0	0	0	1	0	0
ORTHOMCL10644	0	0	0	0	0	0	0	0	0	0	1	0	0
ORTHOMCL10645	0	0	0	0	0	0	0	0	0	0	1	0	0
ORTHOMCL10646	0	0	0	0	0	0	0	0	0	0	1	0	0
ORTHOMCL10647	0	0	0	0	0	0	0	0	0	0	1	0	1
ORTHOMCL10648	0	0	0	0	0	0	0	0	0	0	1	0	0
ORTHOMCL10649	0	0	0	0	0	0	0	0	0	0	1	0	0
ORTHOMCL1065	1	1	1	1	1	0	1	1	1	1	1	1	1
ORTHOMCL10650	0	0	0	0	0	0	0	0	0	0	1	0	0
ORTHOMCL10651	0	0	0	0	0	0	0	0	0	0	2	0	0
ORTHOMCL10652	0	0	0	0	0	0	0	0	0	0	1	0	0
ORTHOMCL10653	0	0	0	0	0	0	0	0	0	0	1	0	0
ORTHOMCL10654	0	0	0	0	0	0	0	0	0	0	1	0	0
ORTHOMCL10655	0	0	0	0	0	0	0	0	0	0	1	0	0
ORTHOMCL10656	0	0	0	0	0	0	0	0	0	0	1	0	0
ORTHOMCL10657	0	0	0	0	0	0	0	0	0	0	1	0	0
ORTHOMCL10658	0	0	0	0	0	0	0	0	0	0	1	0	0
ORTHOMCL10659	0	0	0	0	0	0	0	0	0	0	1	0	0
ORTHOMCL1066	1	1	1	1	1	0	1	1	1	1	1	1	1
ORTHOMCL10660	0	0	0	0	0	0	0	0	0	0	1	0	0
ORTHOMCL10661	0	0	0	0	0	0	0	0	0	0	1	0	0
ORTHOMCL10662	0	0	0	0	0	0	0	0	0	0	1	0	0
ORTHOMCL10663	0	0	0	0	0	0	0	0	0	0	1	0	0
ORTHOMCL10664	0	0	0	0	0	0	0	0	0	0	1	0	0
ORTHOMCL10665	0	0	1	0	0	0	0	0	0	0	1	0	0
ORTHOMCL10666	0	0	0	0	0	0	0	0	0	0	1	0	0
ORTHOMCL10667	0	0	0	0	0	0	0	0	0	0	1	0	0
ORTHOMCL10668	0	0	0	0	0	0	0	0	0	0	1	0	0
ORTHOMCL10669	0	0	0	0	0	0	0	0	0	0	1	0	0
ORTHOMCL1067	1	1	1	1	1	0	1	1	1	1	1	1	1
ORTHOMCL10670	0	0	0	0	0	0	0	0	0	0	1	0	0
ORTHOMCL10671	0	0	1	0	0	0	0	0	0	0	1	0	0
ORTHOMCL10672	0	0	0	0	0	0	0	0	0	0	1	0	0
ORTHOMCL10673	0	0	0	0	0	0	0	0	0	0	1	0	1
ORTHOMCL10674	0	0	0	0	0	0	0	0	0	0	2	0	0
ORTHOMCL10675	0	0	0	0	0	0	0	0	0	0	1	0	0
ORTHOMCL10676	0	0	0	0	0	0	0	0	0	0	1	0	0
ORTHOMCL10677	0	0	0	0	0	0	0	0	0	0	1	0	0
ORTHOMCL10678	0	0	0	0	0	0	0	0	0	0	1	0	0
ORTHOMCL10679	0	0	0	0	0	0	0	0	0	0	1	0	0
ORTHOMCL1068	1	1	1	1	1	0	1	1	1	1	1	1	1
ORTHOMCL10680	0	0	0	0	0	0	0	0	0	0	1	0	0
ORTHOMCL10681	0	0	0	0	0	0	0	0	0	0	1	0	0
ORTHOMCL10682	0	0	0	0	0	0	0	0	0	0	1	0	0
ORTHOMCL10683	0	0	0	0	0	0	0	0	0	0	1	0	0
ORTHOMCL10684	0	0	0	0	0	0	0	0	0	0	1	0	0
ORTHOMCL10685	0	0	0	0	0	0	0	0	0	0	1	0	0
ORTHOMCL10686	0	0	0	0	0	0	0	0	0	0	1	0	0
ORTHOMCL10687	0	0	0	0	0	0	0	0	0	0	1	0	0
ORTHOMCL10688	0	0	0	0	0	0	0	0	0	0	1	0	0
ORTHOMCL10689	0	0	1	0	0	0	0	0	0	0	1	0	0
ORTHOMCL1069	1	1	1	1	1	0	1	1	1	1	1	1	1
ORTHOMCL10690	0	0	0	0	0	0	0	0	0	0	1	0	0
ORTHOMCL10691	0	0	0	0	0	0	0	0	0	0	1	0	0
ORTHOMCL10692	0	0	0	0	0	0	0	0	0	0	1	0	0
ORTHOMCL10693	0	0	0	0	0	0	0	0	0	0	1	0	1
ORTHOMCL10694	0	0	0	0	0	0	0	0	0	0	1	0	0
ORTHOMCL10695	0	0	0	0	0	0	0	0	0	0	2	0	0
ORTHOMCL10696	0	0	0	0	0	0	0	0	0	0	1	0	0
ORTHOMCL10697	0	0	0	0	0	0	0	0	0	0	1	0	0
ORTHOMCL10698	0	0	0	0	0	0	0	0	0	0	1	0	0
ORTHOMCL10699	0	0	0	0	0	0	0	0	0	0	1	0	0
ORTHOMCL107	1	1	1	1	1	1	1	1	1	1	1	1	1
ORTHOMCL1070	1	1	1	1	1	0	1	1	1	1	1	1	1
ORTHOMCL10700	0	0	0	0	0	0	0	0	0	0	1	0	0
ORTHOMCL10701	0	0	0	0	0	0	0	0	0	0	1	0	0
ORTHOMCL10702	0	0	0	0	0	0	0	0	0	0	1	0	0
ORTHOMCL10703	0	0	0	0	0	0	0	0	0	0	1	0	0
ORTHOMCL10704	0	0	0	0	0	0	0	0	0	0	1	0	0
ORTHOMCL10705	0	0	0	0	0	0	0	0	0	0	1	0	0
ORTHOMCL10706	0	0	0	0	0	0	0	0	0	0	1	0	0
ORTHOMCL10707	0	0	1	0	0	0	0	0	0	0	1	0	0
ORTHOMCL10708	0	0	0	0	0	0	0	0	0	0	1	0	0
ORTHOMCL10709	0	0	0	0	0	0	0	0	0	0	1	0	0
ORTHOMCL1071	1	1	1	1	1	0	1	1	1	1	1	1	1
ORTHOMCL10710	0	0	0	0	0	0	0	0	0	0	1	0	0
ORTHOMCL10711	0	0	0	0	0	0	0	0	0	0	1	0	0
ORTHOMCL10712	0	0	0	0	0	0	0	0	0	0	1	0	0
ORTHOMCL10713	0	0	0	0	0	0	0	0	0	0	1	0	1
ORTHOMCL10714	0	0	0	0	0	0	0	0	0	0	1	0	0
ORTHOMCL10715	0	0	0	0	0	0	0	0	0	0	1	0	0
ORTHOMCL10716	0	0	0	0	0	0	0	0	0	0	1	0	0
ORTHOMCL10717	0	0	0	0	0	0	0	0	0	0	1	0	0
ORTHOMCL10718	0	0	0	0	0	0	0	0	0	0	1	0	0
ORTHOMCL10719	0	0	0	0	0	0	0	0	0	0	1	0	0
ORTHOMCL1072	1	1	1	1	1	0	1	1	1	1	1	1	1
ORTHOMCL10720	0	0	0	0	0	0	0	0	0	0	1	0	0
ORTHOMCL10721	0	0	0	0	0	0	0	0	0	0	1	0	0
ORTHOMCL10722	0	0	0	0	0	0	0	0	0	0	1	0	0
ORTHOMCL10723	0	0	0	0	0	0	0	0	0	0	1	0	0
ORTHOMCL10724	0	0	0	0	0	0	0	0	0	0	1	0	0
ORTHOMCL10725	0	0	0	0	0	0	0	0	0	0	1	0	0
ORTHOMCL10726	0	0	0	0	0	0	0	0	0	0	1	0	0
ORTHOMCL10727	0	0	0	0	0	0	0	0	0	0	1	0	0
ORTHOMCL10728	0	0	0	0	0	0	0	0	0	0	1	0	0
ORTHOMCL10729	0	0	0	0	0	0	0	0	0	0	1	0	0
ORTHOMCL1073	1	1	1	1	1	0	1	1	1	1	1	1	1
ORTHOMCL10730	0	0	0	0	0	0	0	0	0	0	1	0	0
ORTHOMCL10731	0	0	0	0	0	0	0	0	0	0	1	0	0
ORTHOMCL10732	0	0	0	0	0	0	0	0	0	0	1	0	0
ORTHOMCL10733	0	0	0	0	0	0	0	0	0	0	1	0	0
ORTHOMCL10734	0	0	0	0	0	0	0	0	0	0	1	0	0
ORTHOMCL10735	0	0	0	0	0	0	0	0	0	0	1	0	0
ORTHOMCL10736	0	0	0	0	0	0	0	0	0	0	1	0	0
ORTHOMCL10737	0	0	0	0	0	0	0	0	0	0	1	0	0
ORTHOMCL10738	0	0	0	0	0	0	0	0	0	0	1	0	0
ORTHOMCL10739	0	0	0	0	0	0	0	0	0	0	1	0	0
ORTHOMCL1074	1	1	1	0	1	1	1	1	1	1	1	1	0
ORTHOMCL10740	0	0	0	0	0	0	0	0	0	0	1	0	0
ORTHOMCL10741	0	0	0	0	0	0	0	0	0	0	1	0	0
ORTHOMCL10742	0	0	0	0	0	0	0	0	0	0	2	0	0
ORTHOMCL10743	0	0	0	0	0	0	0	0	0	0	1	0	0
ORTHOMCL10744	0	0	0	0	0	0	0	0	0	0	1	0	0
ORTHOMCL10745	0	0	0	0	0	0	0	0	0	0	1	0	0
ORTHOMCL10746	0	0	0	0	0	0	0	0	0	0	1	0	0
ORTHOMCL10747	0	0	0	0	0	0	0	0	0	0	1	0	0
ORTHOMCL10748	0	0	0	0	0	0	0	0	0	0	1	0	0
ORTHOMCL10749	0	0	0	0	0	0	0	0	0	0	1	0	0
ORTHOMCL1075	1	1	1	1	1	0	1	1	1	1	1	1	1
ORTHOMCL10750	0	0	0	0	0	0	0	0	0	0	1	0	0
ORTHOMCL10751	0	0	0	0	0	0	0	0	0	0	1	0	0
ORTHOMCL10752	0	0	0	0	0	0	0	0	0	0	1	0	0
ORTHOMCL10753	0	0	0	0	0	0	0	0	0	0	1	0	0
ORTHOMCL10754	0	0	0	0	0	0	0	0	0	0	1	0	0
ORTHOMCL10755	0	0	0	0	0	0	0	0	0	0	2	0	0
ORTHOMCL10756	0	0	0	0	0	0	0	0	0	0	1	0	0
ORTHOMCL10757	0	0	0	0	0	0	0	0	0	0	1	0	0
ORTHOMCL10758	0	0	0	0	0	0	0	0	0	0	1	0	0
ORTHOMCL10759	0	0	0	0	0	0	0	0	0	0	1	0	0
ORTHOMCL1076	1	1	1	1	1	0	1	1	1	1	1	1	1
ORTHOMCL10760	0	0	0	0	0	0	0	0	0	0	1	0	0
ORTHOMCL10761	0	0	0	0	0	0	0	0	0	0	1	0	0
ORTHOMCL10762	0	0	0	0	0	0	0	0	0	0	1	0	0
ORTHOMCL10763	0	0	0	0	0	0	0	0	0	0	1	0	0
ORTHOMCL10764	0	0	1	0	0	0	0	0	0	0	1	0	0
ORTHOMCL10765	0	0	0	0	0	0	0	0	0	0	1	0	0
ORTHOMCL10766	0	0	0	0	0	0	0	0	0	0	1	0	0
ORTHOMCL10767	0	0	0	0	0	0	0	0	0	0	1	0	0
ORTHOMCL10768	0	0	0	0	0	0	0	0	0	0	1	0	0
ORTHOMCL10769	0	0	0	0	0	0	0	0	0	0	1	0	0
ORTHOMCL1077	1	1	1	1	1	0	1	1	1	1	1	1	1
ORTHOMCL10770	0	0	0	0	0	0	0	0	0	0	1	0	0
ORTHOMCL10771	0	0	0	0	0	0	0	0	0	0	1	0	0
ORTHOMCL10772	0	0	0	0	0	0	0	0	0	0	1	0	0
ORTHOMCL10773	0	0	0	0	0	0	0	0	0	0	1	0	0
ORTHOMCL10774	0	0	0	0	0	0	0	0	0	0	1	0	0
ORTHOMCL10775	0	0	0	0	0	0	0	0	0	0	1	0	0
ORTHOMCL10776	0	0	0	0	0	0	0	0	0	0	1	0	0
ORTHOMCL10777	0	0	0	0	0	0	0	0	0	0	1	0	0
ORTHOMCL10778	0	0	0	0	0	0	0	0	0	0	1	0	0
ORTHOMCL10779	0	0	0	0	0	0	0	0	0	0	1	0	0
ORTHOMCL1078	1	1	1	1	1	0	1	1	1	1	1	1	1
ORTHOMCL10780	0	0	0	0	0	0	0	0	0	0	1	0	0
ORTHOMCL10781	0	0	0	0	0	0	0	0	0	0	1	0	0
ORTHOMCL10782	0	0	0	0	0	0	0	0	0	0	1	0	0
ORTHOMCL10783	0	0	0	0	0	0	0	0	0	0	1	0	0
ORTHOMCL10784	0	0	0	0	0	0	0	0	0	0	1	0	0
ORTHOMCL10785	0	0	0	0	0	0	0	0	0	0	1	0	0
ORTHOMCL10786	0	0	0	0	0	0	0	0	0	0	2	0	0
ORTHOMCL10787	0	0	0	0	0	0	0	0	0	0	1	0	0
ORTHOMCL10788	0	0	0	0	0	0	0	0	0	0	1	0	0
ORTHOMCL10789	0	0	0	0	0	0	0	0	0	0	1	0	0
ORTHOMCL1079	1	1	1	1	1	0	1	1	1	1	1	1	1
ORTHOMCL10790	0	0	0	0	0	0	0	0	0	0	1	0	0
ORTHOMCL10791	0	0	0	0	0	0	0	0	0	0	1	0	0
ORTHOMCL10792	0	0	0	0	0	0	0	0	0	0	1	0	0
ORTHOMCL10793	0	0	0	0	0	0	0	0	0	0	1	0	0
ORTHOMCL10794	0	0	0	0	0	0	0	0	0	0	1	0	0
ORTHOMCL10795	0	0	0	0	0	0	0	0	0	0	1	0	0
ORTHOMCL10796	0	0	0	0	0	0	0	0	0	0	1	0	0
ORTHOMCL10797	0	0	0	0	0	0	0	0	0	0	1	0	0
ORTHOMCL10798	0	0	0	0	0	0	0	0	0	0	1	0	0
ORTHOMCL10799	0	0	0	0	0	0	0	0	0	0	1	0	0
ORTHOMCL108	1	1	1	1	1	1	1	1	1	1	1	1	1
ORTHOMCL1080	1	1	1	1	1	0	1	1	1	1	1	1	1
ORTHOMCL10800	0	0	0	0	0	0	0	0	0	0	1	0	0
ORTHOMCL10801	0	0	0	0	0	0	0	0	0	0	1	0	0
ORTHOMCL10802	0	0	1	0	0	0	0	0	0	0	1	0	0
ORTHOMCL10803	0	0	0	0	0	0	0	0	0	0	1	0	0
ORTHOMCL10804	0	0	0	0	0	0	0	0	0	0	1	0	0
ORTHOMCL10805	0	0	0	0	0	0	0	0	0	0	1	0	0
ORTHOMCL10806	0	0	0	0	0	0	0	0	0	0	1	0	0
ORTHOMCL10807	0	0	0	0	0	0	0	0	0	0	1	0	0
ORTHOMCL10808	0	0	0	0	0	0	0	0	0	0	1	0	0
ORTHOMCL10809	0	0	0	0	0	0	0	0	0	0	1	0	0
ORTHOMCL1081	1	1	1	1	1	0	1	1	1	1	1	1	1
ORTHOMCL10810	0	0	0	0	0	0	0	0	0	0	1	0	0
ORTHOMCL10811	0	0	0	0	0	0	0	0	0	0	1	0	0
ORTHOMCL10812	0	0	0	0	0	0	0	0	0	0	1	0	0
ORTHOMCL10813	0	0	0	0	0	0	0	0	0	0	1	0	0
ORTHOMCL10814	0	0	0	0	0	0	0	0	0	0	1	0	0
ORTHOMCL10815	0	0	0	0	0	0	0	0	0	0	1	0	0
ORTHOMCL10816	0	0	1	0	0	0	0	0	0	0	1	0	0
ORTHOMCL10817	0	0	0	0	0	0	0	0	0	0	1	0	0
ORTHOMCL10818	0	0	0	0	0	0	0	0	0	0	1	0	0
ORTHOMCL10819	0	0	0	0	0	0	0	0	0	0	1	0	0
ORTHOMCL1082	1	1	1	1	1	0	1	1	1	1	1	1	1
ORTHOMCL10820	0	0	0	0	0	0	0	0	0	0	1	0	0
ORTHOMCL10821	0	0	0	0	0	0	0	0	0	0	1	0	0
ORTHOMCL10822	0	0	0	0	0	0	0	0	0	0	1	0	0
ORTHOMCL10823	0	0	0	0	0	0	0	0	0	0	1	0	0
ORTHOMCL10824	0	0	0	0	0	0	0	0	0	0	0	0	2
ORTHOMCL10825	0	0	0	0	0	0	0	0	0	0	0	0	1
ORTHOMCL10826	0	0	0	0	0	0	0	0	0	0	0	0	2
ORTHOMCL10827	0	0	0	0	0	0	0	0	0	0	0	0	1
ORTHOMCL10828	0	0	0	0	0	0	0	0	0	0	0	0	2
ORTHOMCL10829	0	0	0	0	0	0	0	0	0	0	0	0	1
ORTHOMCL1083	1	1	1	1	1	0	1	1	1	1	1	1	1
ORTHOMCL10830	0	0	1	0	0	0	0	0	0	0	0	0	1
ORTHOMCL10831	0	0	0	0	0	0	0	0	0	0	0	0	2
ORTHOMCL10832	0	0	0	0	0	0	0	0	0	0	0	0	2
ORTHOMCL10833	0	0	0	0	0	0	0	0	0	0	0	0	2
ORTHOMCL10834	0	0	0	0	0	0	0	0	0	0	0	0	2
ORTHOMCL10835	0	0	1	0	0	0	0	0	0	0	0	0	1
ORTHOMCL10836	0	0	1	0	0	0	0	0	0	0	0	0	1
ORTHOMCL10837	0	0	1	0	0	0	0	0	0	0	0	0	1
ORTHOMCL10838	0	0	0	0	0	0	0	0	0	0	0	0	2
ORTHOMCL10839	0	0	0	0	0	0	0	0	0	0	0	0	1
ORTHOMCL1084	1	1	1	1	1	0	1	1	1	1	1	1	1
ORTHOMCL10840	0	0	0	0	0	0	0	0	0	0	0	0	2
ORTHOMCL10841	0	0	0	0	0	0	0	0	0	0	0	0	2
ORTHOMCL10842	0	0	0	0	0	0	0	0	0	0	0	0	1
ORTHOMCL10843	0	0	0	0	0	0	0	0	0	0	0	0	1
ORTHOMCL10844	0	0	0	0	0	0	0	0	0	0	0	0	1
ORTHOMCL10845	0	0	0	0	0	0	0	0	0	0	0	0	2
ORTHOMCL10846	0	0	1	0	0	0	0	0	0	0	0	0	1
ORTHOMCL10847	0	0	0	0	0	0	0	0	0	0	0	0	1
ORTHOMCL10848	0	0	0	0	0	0	0	0	0	0	0	0	1
ORTHOMCL10849	0	0	1	0	0	0	0	0	0	0	0	0	1
ORTHOMCL1085	1	1	1	1	1	0	1	1	1	1	1	1	1
ORTHOMCL10850	0	0	0	0	0	0	0	0	0	0	0	0	2
ORTHOMCL10851	0	0	0	0	0	0	0	0	0	0	0	0	1
ORTHOMCL10852	0	0	1	0	0	0	0	0	0	0	0	0	1
ORTHOMCL10853	0	0	0	0	0	0	0	0	0	0	0	0	1
ORTHOMCL10854	0	0	0	0	0	0	0	0	0	0	0	0	1
ORTHOMCL10855	0	0	0	0	0	0	0	0	0	0	0	0	1
ORTHOMCL10856	0	0	0	0	0	0	0	0	0	0	0	0	1
ORTHOMCL10857	0	0	0	0	0	0	0	0	0	0	0	0	1
ORTHOMCL10858	0	0	0	0	0	0	0	0	0	0	0	0	2
ORTHOMCL10859	0	0	0	0	0	0	0	0	0	0	0	0	1
ORTHOMCL1086	1	1	1	1	1	0	1	1	1	1	1	1	1
ORTHOMCL10860	0	0	0	0	0	0	0	0	0	0	0	0	1
ORTHOMCL10861	0	0	0	0	0	0	0	0	0	0	0	0	1
ORTHOMCL10862	0	0	1	0	0	0	0	0	0	0	0	0	1
ORTHOMCL10863	0	0	1	0	0	0	0	0	0	0	0	0	1
ORTHOMCL10864	0	0	0	0	0	0	0	0	0	0	0	0	2
ORTHOMCL10865	0	0	0	0	0	0	0	0	0	0	0	0	1
ORTHOMCL10866	0	0	1	0	0	0	0	0	0	0	0	0	1
ORTHOMCL10867	0	0	1	0	0	0	0	0	0	0	0	0	1
ORTHOMCL10868	0	0	0	0	0	0	0	0	0	0	0	0	1
ORTHOMCL10869	0	0	0	0	0	0	0	0	0	0	0	0	1
ORTHOMCL1087	1	1	1	1	1	0	1	1	1	1	1	1	1
ORTHOMCL10870	0	0	0	0	0	0	0	0	0	0	0	0	1
ORTHOMCL10871	0	0	0	0	0	0	0	0	0	0	0	0	1
ORTHOMCL10872	0	0	0	0	0	0	0	0	0	0	0	0	1
ORTHOMCL10873	0	0	1	0	0	0	0	0	0	0	0	0	1
ORTHOMCL10874	0	0	1	0	0	0	0	0	0	0	0	0	1
ORTHOMCL10875	0	0	0	0	0	0	0	0	0	0	0	0	1
ORTHOMCL10876	0	0	0	0	0	0	0	0	0	0	0	0	1
ORTHOMCL10877	0	0	0	0	0	1	0	0	0	0	0	0	1
ORTHOMCL10878	0	0	1	0	0	0	0	0	0	0	0	0	1
ORTHOMCL10879	0	0	1	0	0	0	0	0	0	0	0	0	1
ORTHOMCL1088	1	1	1	1	1	0	1	1	1	1	1	1	1
ORTHOMCL10880	0	0	1	0	0	0	0	0	0	0	0	0	1
ORTHOMCL10881	0	0	1	0	0	0	0	0	0	0	0	0	1
ORTHOMCL10882	0	0	1	0	0	0	0	0	0	0	0	0	1
ORTHOMCL10883	0	0	1	0	0	0	0	0	0	0	0	0	1
ORTHOMCL10884	0	0	1	0	0	0	0	0	0	0	0	0	1
ORTHOMCL10885	0	0	0	0	0	0	0	0	0	0	0	0	1
ORTHOMCL10886	0	0	0	0	0	0	0	0	0	0	0	0	1
ORTHOMCL10887	0	0	1	0	0	0	0	0	0	0	0	0	1
ORTHOMCL10888	0	0	1	0	0	0	0	0	0	0	0	0	1
ORTHOMCL10889	0	0	1	0	0	0	0	0	0	0	0	0	1
ORTHOMCL1089	1	1	1	1	1	0	1	1	1	1	1	1	1
ORTHOMCL10890	0	0	1	0	0	0	0	0	0	0	0	0	1
ORTHOMCL10891	0	0	0	0	0	0	0	0	0	0	0	0	0
ORTHOMCL10892	0	0	0	0	0	0	0	0	0	0	0	0	0
ORTHOMCL10893	0	0	1	0	0	0	0	0	0	0	0	0	0
ORTHOMCL10894	0	0	1	0	0	0	0	0	0	0	0	0	0
ORTHOMCL10895	0	0	0	0	0	0	0	0	0	0	0	0	0
ORTHOMCL10896	0	0	1	0	0	0	0	0	0	0	0	0	0
ORTHOMCL10897	0	0	1	0	0	0	0	0	0	0	0	0	0
ORTHOMCL10898	0	0	1	0	0	0	0	0	0	0	0	0	0
ORTHOMCL10899	0	0	1	0	0	0	0	0	0	0	0	0	0
ORTHOMCL109	1	1	1	1	1	1	1	1	1	1	1	1	1
ORTHOMCL1090	1	1	1	1	1	0	1	1	1	1	1	1	1
ORTHOMCL10900	0	0	1	0	0	0	0	0	0	0	0	0	0
ORTHOMCL10901	0	0	1	0	0	0	0	0	0	0	0	0	0
ORTHOMCL10902	0	0	1	0	0	0	0	0	0	0	0	0	0
ORTHOMCL10903	0	0	1	0	0	0	0	0	0	0	0	0	0
ORTHOMCL10904	0	0	1	0	0	0	0	0	0	0	0	0	0
ORTHOMCL10905	0	0	1	0	0	0	0	0	0	0	0	0	0
ORTHOMCL10906	0	0	1	0	0	0	0	0	0	0	0	0	0
ORTHOMCL10907	0	0	1	0	0	0	0	0	0	0	0	0	0
ORTHOMCL10908	0	0	1	0	0	0	0	0	0	0	0	0	0
ORTHOMCL10909	0	0	0	0	0	0	0	0	0	0	0	0	0
ORTHOMCL1091	1	1	1	1	1	0	1	1	1	1	1	1	1
ORTHOMCL10910	0	0	0	0	0	1	0	0	0	0	0	0	0
ORTHOMCL10911	0	0	1	0	0	0	0	0	0	0	0	0	0
ORTHOMCL10912	0	0	1	0	0	0	0	0	0	0	0	0	0
ORTHOMCL10913	0	0	1	0	0	0	0	0	0	0	0	0	0
ORTHOMCL10914	0	0	1	0	0	0	0	0	0	0	0	0	0
ORTHOMCL10915	0	0	0	0	0	0	0	0	0	0	0	0	0
ORTHOMCL10916	0	0	1	0	0	0	0	0	0	0	0	0	0
ORTHOMCL10917	0	0	1	0	0	0	0	0	0	0	0	0	0
ORTHOMCL10918	0	0	1	0	0	0	0	0	0	0	0	0	0
ORTHOMCL10919	0	0	1	0	0	0	0	0	0	0	0	0	0
ORTHOMCL1092	1	1	1	1	1	0	1	1	1	1	1	1	1
ORTHOMCL10920	0	0	1	0	0	1	0	0	0	0	0	0	0
ORTHOMCL10921	0	0	1	0	0	0	0	0	0	0	0	0	0
ORTHOMCL10922	0	0	2	0	0	0	0	0	0	0	0	0	0
ORTHOMCL10923	0	0	1	0	0	1	0	0	0	0	0	0	0
ORTHOMCL10924	0	0	2	0	0	0	0	0	0	0	0	0	0
ORTHOMCL10925	0	0	2	0	0	0	0	0	0	0	0	0	0
ORTHOMCL10926	0	0	2	0	0	0	0	0	0	0	0	0	0
ORTHOMCL10927	0	0	0	0	0	2	0	0	0	0	0	0	0
ORTHOMCL10928	0	0	0	0	0	1	0	0	0	0	0	0	0
ORTHOMCL10929	0	0	0	0	0	2	0	0	0	0	0	0	0
ORTHOMCL1093	1	1	1	1	1	0	1	1	1	1	1	1	1
ORTHOMCL10930	0	0	0	0	0	2	0	0	0	0	0	0	0
ORTHOMCL10931	0	0	0	0	0	2	0	0	0	0	0	0	0
ORTHOMCL10932	0	0	0	0	0	2	0	0	0	0	0	0	0
ORTHOMCL10933	0	0	0	0	0	1	0	0	0	0	0	0	0
ORTHOMCL10934	0	0	0	0	0	1	0	0	0	0	0	0	0
ORTHOMCL10935	0	0	0	0	0	1	0	0	0	0	0	0	0
ORTHOMCL10936	0	0	0	0	0	1	0	0	0	0	0	0	0
ORTHOMCL10937	0	0	0	0	0	1	0	0	0	0	0	0	0
ORTHOMCL10938	0	0	0	0	0	1	0	0	0	0	0	0	0
ORTHOMCL10939	0	0	0	0	0	1	0	0	0	0	0	0	0
ORTHOMCL1094	1	1	1	1	1	0	1	1	1	1	1	1	1
ORTHOMCL10940	0	0	0	0	0	1	0	0	0	0	0	0	0
ORTHOMCL10941	0	0	0	0	0	2	0	0	0	0	0	0	0
ORTHOMCL10942	0	0	0	0	0	1	0	0	0	0	0	0	0
ORTHOMCL10943	0	0	0	0	0	1	0	0	0	0	0	0	0
ORTHOMCL10944	0	0	0	0	0	1	0	0	0	0	0	0	0
ORTHOMCL10945	0	0	0	0	0	1	0	0	0	0	0	0	0
ORTHOMCL10946	0	0	0	0	0	1	0	0	0	0	0	0	0
ORTHOMCL10947	0	0	0	0	0	1	0	0	0	0	0	0	0
ORTHOMCL10948	0	0	0	0	0	1	0	0	0	0	0	0	0
ORTHOMCL10949	0	0	0	0	0	1	0	0	0	0	0	0	0
ORTHOMCL1095	1	1	1	1	1	0	1	1	1	1	1	1	1
ORTHOMCL10950	0	0	0	0	0	1	0	0	0	0	0	0	0
ORTHOMCL10951	0	0	0	0	0	1	0	0	0	0	0	0	0
ORTHOMCL10952	0	0	0	0	0	1	0	0	0	0	0	0	0
ORTHOMCL10953	0	0	0	0	0	1	0	0	0	0	0	0	0
ORTHOMCL10954	0	0	0	0	0	1	0	0	0	0	0	0	0
ORTHOMCL10955	0	0	0	0	0	1	0	0	0	0	0	0	0
ORTHOMCL10956	0	0	0	0	0	1	0	0	0	0	0	0	0
ORTHOMCL10957	0	0	0	0	0	2	0	0	0	0	0	0	0
ORTHOMCL10958	0	0	0	0	0	2	0	0	0	0	0	0	0
ORTHOMCL10959	0	0	0	0	0	2	0	0	0	0	0	0	0
ORTHOMCL1096	1	1	1	1	1	0	1	1	1	1	1	1	1
ORTHOMCL10960	0	0	0	0	0	1	0	0	0	0	0	0	0
ORTHOMCL10961	0	0	0	0	0	1	0	0	0	0	0	0	0
ORTHOMCL10962	0	0	0	0	0	1	0	0	0	0	0	0	0
ORTHOMCL10963	0	0	0	0	0	1	0	0	0	0	0	0	0
ORTHOMCL10964	0	0	0	0	0	1	0	0	0	0	0	0	0
ORTHOMCL10965	0	0	0	0	0	1	0	0	0	0	0	0	0
ORTHOMCL10966	0	0	0	0	0	1	0	0	0	0	0	0	0
ORTHOMCL10967	0	0	0	0	0	1	0	0	0	0	0	0	0
ORTHOMCL10968	0	0	0	0	0	2	0	0	0	0	0	0	0
ORTHOMCL10969	0	0	0	0	0	2	0	0	0	0	0	0	0
ORTHOMCL1097	1	1	1	1	1	0	1	1	1	1	1	1	1
ORTHOMCL10970	0	0	0	0	0	1	0	0	0	0	0	0	0
ORTHOMCL10971	0	0	0	0	0	1	0	0	0	0	0	0	0
ORTHOMCL10972	0	0	0	0	0	1	0	0	0	0	0	0	0
ORTHOMCL10973	0	0	0	0	0	1	0	0	0	0	0	0	0
ORTHOMCL10974	0	0	0	0	0	1	0	0	0	0	0	0	0
ORTHOMCL10975	0	0	0	0	0	1	0	0	0	0	0	0	0
ORTHOMCL10976	0	0	0	0	0	1	0	0	0	0	0	0	0
ORTHOMCL10977	0	0	0	0	0	2	0	0	0	0	0	0	0
ORTHOMCL10978	0	0	0	0	0	1	0	0	0	0	0	0	0
ORTHOMCL10979	0	0	0	0	0	1	0	0	0	0	0	0	0
ORTHOMCL1098	1	1	1	1	1	0	1	1	1	1	1	1	1
ORTHOMCL10980	0	0	0	0	0	1	0	0	0	0	0	0	0
ORTHOMCL10981	0	0	0	0	0	1	0	0	0	0	0	0	0
ORTHOMCL10982	0	0	0	0	0	1	0	0	0	0	0	0	0
ORTHOMCL10983	0	0	0	0	0	1	0	0	0	0	0	0	0
ORTHOMCL10984	0	0	0	0	0	1	0	0	0	0	0	0	0
ORTHOMCL10985	0	0	0	0	0	2	0	0	0	0	0	0	0
ORTHOMCL10986	0	0	0	0	0	1	0	0	0	0	0	0	0
ORTHOMCL10987	0	0	0	0	0	1	0	0	0	0	0	0	0
ORTHOMCL10988	0	0	0	0	0	1	0	0	0	0	0	0	0
ORTHOMCL10989	0	0	0	0	0	1	0	0	0	0	0	0	0
ORTHOMCL1099	1	1	1	1	1	0	1	1	1	1	1	1	1
ORTHOMCL10990	0	0	0	0	0	1	0	0	0	0	0	0	0
ORTHOMCL10991	0	0	0	0	0	1	0	0	0	0	0	0	0
ORTHOMCL10992	0	0	0	0	0	1	0	0	0	0	0	0	0
ORTHOMCL10993	0	0	0	0	0	1	0	0	0	0	0	0	0
ORTHOMCL10994	0	0	0	0	0	1	0	0	0	0	0	0	0
ORTHOMCL10995	0	0	0	0	0	1	0	0	0	0	0	0	0
ORTHOMCL10996	0	0	0	0	0	1	0	0	0	0	0	0	0
ORTHOMCL10997	0	0	0	0	0	1	0	0	0	0	0	0	0
ORTHOMCL10998	0	0	0	0	0	1	0	0	0	0	0	0	0
ORTHOMCL10999	0	0	0	0	0	1	0	0	0	0	0	0	0
ORTHOMCL11	1	4	1	2	2	0	0	1	3	2	3	2	1
ORTHOMCL110	1	1	1	1	1	1	1	1	1	1	1	1	1
ORTHOMCL1100	1	1	1	0	1	1	1	1	1	1	1	1	1
ORTHOMCL11000	0	0	0	0	0	1	0	0	0	0	0	0	0
ORTHOMCL11001	0	0	0	0	0	1	0	0	0	0	0	0	0
ORTHOMCL11002	0	0	0	0	0	1	0	0	0	0	0	0	0
ORTHOMCL11003	0	0	0	0	0	1	0	0	0	0	0	0	0
ORTHOMCL11004	0	0	0	0	0	1	0	0	0	0	0	0	0
ORTHOMCL11005	0	0	0	0	0	1	0	0	0	0	0	0	0
ORTHOMCL11006	0	0	0	0	0	1	0	0	0	0	0	0	0
ORTHOMCL11007	0	0	0	0	0	1	0	0	0	0	0	0	0
ORTHOMCL11008	0	0	0	0	0	1	0	0	0	0	0	0	0
ORTHOMCL11009	0	0	0	0	0	1	0	0	0	0	0	0	0
ORTHOMCL1101	1	1	1	1	1	0	1	1	1	1	1	1	1
ORTHOMCL11010	0	0	0	0	0	1	0	0	0	0	0	0	0
ORTHOMCL11011	0	0	0	0	0	1	0	0	0	0	0	0	0
ORTHOMCL11012	0	0	0	0	0	1	0	0	0	0	0	0	0
ORTHOMCL11013	0	0	0	0	0	1	0	0	0	0	0	0	0
ORTHOMCL11014	0	0	0	0	0	1	0	0	0	0	0	0	0
ORTHOMCL11015	0	0	0	0	0	1	0	0	0	0	0	0	0
ORTHOMCL11016	0	0	0	0	0	1	0	0	0	0	0	0	0
ORTHOMCL11017	0	0	0	0	0	1	0	0	0	0	0	0	0
ORTHOMCL11018	0	0	0	0	0	1	0	0	0	0	0	0	0
ORTHOMCL11019	0	0	0	0	0	1	0	0	0	0	0	0	0
ORTHOMCL1102	1	1	1	1	1	0	1	1	1	1	1	1	1
ORTHOMCL11020	0	0	0	0	0	1	0	0	0	0	0	0	0
ORTHOMCL11021	0	0	0	0	0	1	0	0	0	0	0	0	0
ORTHOMCL11022	0	0	0	0	0	1	0	0	0	0	0	0	0
ORTHOMCL11023	0	0	0	0	0	1	0	0	0	0	0	0	0
ORTHOMCL11024	0	0	0	0	0	1	0	0	0	0	0	0	0
ORTHOMCL11025	0	0	0	0	0	1	0	0	0	0	0	0	0
ORTHOMCL11026	0	0	0	0	0	1	0	0	0	0	0	0	0
ORTHOMCL11027	0	0	0	0	0	1	0	0	0	0	0	0	0
ORTHOMCL11028	0	0	0	0	0	1	0	0	0	0	0	0	0
ORTHOMCL11029	0	0	0	0	0	1	0	0	0	0	0	0	0
ORTHOMCL1103	1	1	1	1	1	1	0	1	1	1	1	1	1
ORTHOMCL11030	0	0	0	0	0	1	0	0	0	0	0	0	0
ORTHOMCL11031	0	0	0	0	0	1	0	0	0	0	0	0	0
ORTHOMCL11032	0	0	0	0	0	1	0	0	0	0	0	0	0
ORTHOMCL11033	0	0	0	0	0	1	0	0	0	0	0	0	0
ORTHOMCL11034	0	0	0	0	0	1	0	0	0	0	0	0	0
ORTHOMCL11035	0	0	0	0	0	1	0	0	0	0	0	0	0
ORTHOMCL11036	0	0	0	0	0	1	0	0	0	0	0	0	0
ORTHOMCL11037	0	0	0	0	0	1	0	0	0	0	0	0	0
ORTHOMCL11038	0	0	0	0	0	1	0	0	0	0	0	0	0
ORTHOMCL11039	0	0	0	0	0	1	0	0	0	0	0	0	0
ORTHOMCL1104	1	1	1	1	1	1	0	1	1	1	1	1	1
ORTHOMCL11040	0	0	0	0	0	1	0	0	0	0	0	0	0
ORTHOMCL11041	0	0	0	0	0	1	0	0	0	0	0	0	0
ORTHOMCL11042	0	0	0	0	0	1	0	0	0	0	0	0	0
ORTHOMCL11043	0	0	0	0	0	1	0	0	0	0	0	0	0
ORTHOMCL11044	0	0	0	0	0	1	0	0	0	0	0	0	0
ORTHOMCL11045	0	0	0	0	0	1	0	0	0	0	0	0	0
ORTHOMCL11046	0	0	0	0	0	1	0	0	0	0	0	0	0
ORTHOMCL11047	0	0	0	0	0	1	0	0	0	0	0	0	0
ORTHOMCL11048	0	0	0	0	0	1	0	0	0	0	0	0	0
ORTHOMCL11049	0	0	0	0	0	1	0	0	0	0	0	0	0
ORTHOMCL1105	1	1	1	1	1	0	1	1	1	1	1	1	1
ORTHOMCL11050	0	0	0	0	0	1	0	0	0	0	0	0	0
ORTHOMCL11051	0	0	0	0	0	1	0	0	0	0	0	0	0
ORTHOMCL11052	0	0	0	0	0	1	0	0	0	0	0	0	0
ORTHOMCL11053	0	0	0	0	0	1	0	0	0	0	0	0	0
ORTHOMCL11054	0	0	0	0	0	1	0	0	0	0	0	0	0
ORTHOMCL11055	0	0	0	0	0	2	0	0	0	0	0	0	0
ORTHOMCL11056	0	0	0	0	0	1	0	0	0	0	0	0	0
ORTHOMCL11057	0	0	0	0	0	1	0	0	0	0	0	0	0
ORTHOMCL11058	0	0	0	0	0	1	0	0	0	0	0	0	0
ORTHOMCL11059	0	0	0	0	0	1	0	0	0	0	0	0	0
ORTHOMCL1106	1	1	1	1	1	0	1	1	1	1	1	1	1
ORTHOMCL11060	0	0	0	0	0	1	0	0	0	0	0	0	0
ORTHOMCL11061	0	0	0	0	0	1	0	0	0	0	0	0	0
ORTHOMCL11062	0	0	0	0	0	1	0	0	0	0	0	0	0
ORTHOMCL11063	0	0	0	0	0	1	0	0	0	0	0	0	0
ORTHOMCL11064	0	0	0	0	0	1	0	0	0	0	0	0	0
ORTHOMCL11065	0	0	0	0	0	1	0	0	0	0	0	0	0
ORTHOMCL11066	0	0	0	0	0	2	0	0	0	0	0	0	0
ORTHOMCL11067	0	0	0	0	0	1	0	0	0	0	0	0	0
ORTHOMCL11068	0	0	0	0	0	1	0	0	0	0	0	0	0
ORTHOMCL11069	0	0	0	0	0	1	0	0	0	0	0	0	0
ORTHOMCL1107	1	1	1	1	1	0	1	1	1	1	1	1	1
ORTHOMCL11070	0	0	0	0	0	1	0	0	0	0	0	0	0
ORTHOMCL11071	0	0	0	0	0	1	0	0	0	0	0	0	0
ORTHOMCL11072	0	0	0	0	0	1	0	0	0	0	0	0	0
ORTHOMCL11073	0	0	0	0	0	1	0	0	0	0	0	0	0
ORTHOMCL11074	0	0	0	0	0	1	0	0	0	0	0	0	0
ORTHOMCL11075	0	0	0	0	0	1	0	0	0	0	0	0	0
ORTHOMCL11076	0	0	0	0	0	1	0	0	0	0	0	0	0
ORTHOMCL11077	0	0	0	0	0	1	0	0	0	0	0	0	0
ORTHOMCL11078	0	0	0	0	0	1	0	0	0	0	0	0	0
ORTHOMCL11079	0	0	0	0	0	1	0	0	0	0	0	0	0
ORTHOMCL1108	1	1	1	1	1	0	1	1	1	1	1	1	1
ORTHOMCL11080	0	0	0	0	0	1	0	0	0	0	0	0	0
ORTHOMCL11081	0	0	0	0	0	1	0	0	0	0	0	0	0
ORTHOMCL11082	0	0	0	0	0	1	0	0	0	0	0	0	0
ORTHOMCL11083	0	0	0	0	0	1	0	0	0	0	0	0	0
ORTHOMCL11084	0	0	0	0	0	1	0	0	0	0	0	0	0
ORTHOMCL11085	0	0	0	0	0	1	0	0	0	0	0	0	0
ORTHOMCL11086	0	0	0	0	0	1	0	0	0	0	0	0	0
ORTHOMCL11087	0	0	0	0	0	1	0	0	0	0	0	0	0
ORTHOMCL11088	0	0	0	0	0	1	0	0	0	0	0	0	0
ORTHOMCL11089	0	0	0	0	0	1	0	0	0	0	0	0	0
ORTHOMCL1109	1	1	1	1	1	0	1	1	1	1	1	1	1
ORTHOMCL11090	0	0	0	0	0	1	0	0	0	0	0	0	0
ORTHOMCL11091	0	0	0	0	0	0	0	0	0	0	0	0	0
ORTHOMCL11092	0	0	0	0	0	0	0	0	0	0	0	0	0
ORTHOMCL11093	0	0	0	0	0	0	0	0	0	0	0	0	0
ORTHOMCL11094	0	0	0	0	0	0	0	0	0	0	0	0	0
ORTHOMCL11095	0	0	0	0	0	0	0	0	0	0	0	0	0
ORTHOMCL11096	0	0	0	0	0	0	0	0	0	0	0	0	0
ORTHOMCL11097	0	0	0	0	0	0	0	0	0	0	0	0	0
ORTHOMCL11098	0	0	0	0	0	0	0	0	0	0	0	0	0
ORTHOMCL11099	0	0	0	0	0	0	0	0	0	0	0	0	0
ORTHOMCL111	1	1	1	1	1	1	1	1	1	1	1	1	1
ORTHOMCL1110	1	1	1	1	1	0	1	1	1	1	1	1	1
ORTHOMCL11100	0	0	0	0	0	0	0	0	0	0	0	0	0
ORTHOMCL11101	0	0	0	0	0	0	0	0	0	0	0	0	0
ORTHOMCL11102	0	0	0	0	0	0	0	0	0	0	0	0	0
ORTHOMCL11103	0	0	0	0	0	0	0	0	0	0	0	0	0
ORTHOMCL11104	0	0	0	0	0	0	0	0	0	0	0	0	0
ORTHOMCL11105	0	0	0	0	0	0	0	0	0	0	0	0	0
ORTHOMCL11106	0	0	0	0	0	0	0	0	0	0	0	0	0
ORTHOMCL11107	0	0	0	0	0	0	0	0	0	0	0	0	0
ORTHOMCL11108	0	0	0	0	0	0	0	0	0	0	0	0	0
ORTHOMCL11109	0	0	0	0	0	0	0	0	0	0	0	0	0
ORTHOMCL1111	1	1	1	1	1	0	1	1	1	1	1	1	1
ORTHOMCL11110	0	0	0	0	0	0	0	0	0	0	0	0	0
ORTHOMCL11111	0	0	0	0	0	0	0	0	0	0	0	0	0
ORTHOMCL11112	0	0	0	0	0	0	0	0	0	0	0	0	0
ORTHOMCL11113	0	0	0	0	0	0	0	0	0	0	0	0	0
ORTHOMCL11114	0	0	0	0	0	0	0	0	0	0	0	0	0
ORTHOMCL11115	0	0	0	0	0	0	0	0	0	0	0	0	0
ORTHOMCL11116	0	0	0	0	0	0	0	0	0	0	0	0	0
ORTHOMCL11117	0	0	0	0	0	0	0	0	0	0	0	0	0
ORTHOMCL11118	0	0	0	0	0	0	0	0	0	0	0	0	0
ORTHOMCL11119	0	0	0	0	0	0	0	0	0	0	0	0	0
ORTHOMCL1112	1	1	1	1	1	0	1	1	1	1	1	1	1
ORTHOMCL11120	0	0	0	0	0	0	0	0	0	0	0	0	0
ORTHOMCL11121	0	0	0	0	0	0	0	0	0	0	0	0	0
ORTHOMCL11122	0	0	0	0	0	0	0	0	0	0	0	0	0
ORTHOMCL11123	0	0	0	0	0	0	0	0	0	0	0	0	0
ORTHOMCL11124	0	0	0	0	0	0	0	0	0	0	0	0	0
ORTHOMCL11125	0	0	0	0	0	0	0	0	0	0	0	0	0
ORTHOMCL11126	0	0	0	0	0	0	0	0	0	0	0	0	0
ORTHOMCL11127	0	0	0	0	0	0	0	0	0	0	0	0	0
ORTHOMCL11128	0	0	0	0	0	0	0	0	0	0	0	0	0
ORTHOMCL1113	1	1	1	1	1	0	1	1	1	1	1	1	1
ORTHOMCL1114	1	1	1	1	1	0	1	1	1	1	1	1	1
ORTHOMCL1115	1	1	1	1	1	0	1	1	1	1	1	1	1
ORTHOMCL1116	1	1	1	1	1	0	1	1	1	1	1	1	1
ORTHOMCL1117	1	1	1	1	1	0	1	1	1	1	1	1	1
ORTHOMCL1118	1	1	1	1	1	0	1	1	1	1	1	1	1
ORTHOMCL1119	1	1	1	1	1	0	1	1	1	1	1	1	1
ORTHOMCL112	1	1	1	1	1	1	1	1	1	1	1	1	1
ORTHOMCL1120	1	1	1	1	1	0	1	1	1	1	1	1	1
ORTHOMCL1121	1	1	1	1	1	0	1	1	1	1	1	1	1
ORTHOMCL1122	1	1	1	1	1	0	1	1	1	1	1	1	1
ORTHOMCL1123	1	1	1	1	1	0	1	1	1	1	1	1	1
ORTHOMCL1124	1	1	1	1	1	0	1	1	1	1	1	1	1
ORTHOMCL1125	1	1	1	1	1	0	1	1	1	1	1	1	1
ORTHOMCL1126	1	1	1	1	1	0	1	1	1	1	1	1	1
ORTHOMCL1127	1	1	1	1	1	0	1	1	1	1	1	1	1
ORTHOMCL1128	1	1	1	1	1	1	0	1	1	1	1	1	1
ORTHOMCL1129	1	1	1	1	1	0	1	1	1	1	1	1	1
ORTHOMCL113	1	1	1	1	1	1	1	1	1	1	1	1	1
ORTHOMCL1130	1	1	1	1	1	0	1	1	1	1	1	1	1
ORTHOMCL1131	1	1	1	1	1	0	1	1	1	1	1	1	1
ORTHOMCL1132	1	1	1	1	1	0	1	1	1	1	1	1	1
ORTHOMCL1133	1	1	1	1	1	0	1	1	1	1	1	1	1
ORTHOMCL1134	1	1	1	1	1	0	1	1	1	1	1	1	1
ORTHOMCL1135	1	1	1	1	1	0	1	1	1	1	1	1	1
ORTHOMCL1136	1	1	1	1	1	1	0	1	1	1	1	1	1
ORTHOMCL1137	1	1	1	1	1	0	1	1	1	1	1	1	1
ORTHOMCL1138	1	1	1	1	1	0	1	1	1	1	1	1	1
ORTHOMCL1139	1	1	1	1	1	0	1	1	1	1	1	1	1
ORTHOMCL114	1	1	1	1	1	1	1	1	1	1	1	1	1
ORTHOMCL1140	1	1	1	1	1	0	1	1	1	1	1	1	1
ORTHOMCL1141	1	1	1	1	1	0	1	1	1	1	1	1	1
ORTHOMCL1142	1	1	1	1	1	0	1	1	1	1	1	1	1
ORTHOMCL1143	1	1	1	1	1	0	1	1	1	1	1	1	1
ORTHOMCL1144	1	1	1	1	1	0	1	1	1	1	1	1	1
ORTHOMCL1145	1	1	1	1	1	0	1	1	1	1	1	1	1
ORTHOMCL1146	1	1	1	1	1	0	1	1	1	1	1	1	1
ORTHOMCL1147	1	1	1	1	1	0	1	1	1	1	1	1	1
ORTHOMCL1148	1	1	1	1	1	0	1	1	1	1	1	1	1
ORTHOMCL1149	1	1	1	1	1	0	1	1	1	1	1	1	1
ORTHOMCL115	1	1	1	1	1	1	1	1	1	1	1	1	1
ORTHOMCL1150	1	1	1	1	1	0	1	1	1	1	1	1	1
ORTHOMCL1151	1	1	1	1	1	0	1	1	1	1	1	1	1
ORTHOMCL1152	1	1	1	1	1	0	1	1	1	1	1	1	1
ORTHOMCL1153	1	1	1	1	1	0	1	1	1	1	1	1	1
ORTHOMCL1154	1	1	1	1	1	0	1	1	1	1	1	1	1
ORTHOMCL1155	1	1	1	1	1	0	1	1	1	1	1	1	1
ORTHOMCL1156	1	1	1	1	1	0	1	1	1	1	1	1	1
ORTHOMCL1157	1	1	1	1	1	0	1	1	1	1	1	1	1
ORTHOMCL1158	1	1	1	1	1	0	1	1	1	1	1	1	1
ORTHOMCL1159	1	1	1	1	1	0	1	1	1	1	1	1	1
ORTHOMCL116	1	1	1	1	1	1	1	1	1	1	1	1	1
ORTHOMCL1160	1	1	1	1	1	0	1	1	1	1	1	1	1
ORTHOMCL1161	1	1	1	1	1	0	1	1	1	1	1	1	1
ORTHOMCL1162	1	1	1	1	1	0	1	1	1	1	1	1	1
ORTHOMCL1163	1	1	1	1	1	0	1	1	1	1	1	1	1
ORTHOMCL1164	1	1	1	1	1	0	1	1	1	1	1	1	1
ORTHOMCL1165	1	1	1	1	1	0	1	1	1	1	1	1	1
ORTHOMCL1166	1	1	1	1	1	0	1	1	1	1	1	1	1
ORTHOMCL1167	1	1	1	1	1	0	1	1	1	1	1	1	1
ORTHOMCL1168	1	1	1	1	1	0	1	1	1	1	1	1	1
ORTHOMCL1169	1	1	1	1	1	0	1	1	1	1	1	1	1
ORTHOMCL117	1	1	1	1	1	1	1	1	1	1	1	1	1
ORTHOMCL1170	1	1	1	1	1	0	1	1	1	1	1	1	1
ORTHOMCL1171	1	1	1	1	1	0	1	1	1	1	1	1	1
ORTHOMCL1172	1	1	1	1	1	0	1	1	1	1	1	1	1
ORTHOMCL1173	1	1	1	1	1	0	1	1	1	1	1	1	1
ORTHOMCL1174	1	1	1	1	1	0	1	1	1	1	1	1	1
ORTHOMCL1175	1	1	1	1	1	0	1	1	1	1	1	1	1
ORTHOMCL1176	1	1	1	1	1	0	1	1	1	1	1	1	1
ORTHOMCL1177	1	1	1	1	1	0	1	1	1	1	1	1	1
ORTHOMCL1178	1	1	1	1	1	0	1	1	1	1	1	1	1
ORTHOMCL1179	1	1	1	1	1	0	1	1	1	1	1	1	1
ORTHOMCL118	1	1	1	1	1	1	1	1	1	1	1	1	1
ORTHOMCL1180	1	1	1	1	1	0	1	1	1	1	1	1	1
ORTHOMCL1181	1	1	1	1	1	0	1	1	1	1	1	1	1
ORTHOMCL1182	1	1	1	1	1	0	1	1	1	1	1	1	1
ORTHOMCL1183	1	1	1	1	1	0	1	1	1	1	1	1	1
ORTHOMCL1184	1	1	1	1	1	0	1	1	1	1	1	1	1
ORTHOMCL1185	1	1	1	1	1	0	1	1	1	1	1	1	1
ORTHOMCL1186	1	1	1	1	1	0	1	1	1	1	1	1	1
ORTHOMCL1187	1	1	1	1	1	0	1	1	1	1	1	1	1
ORTHOMCL1188	1	1	1	1	1	0	1	1	1	1	1	1	1
ORTHOMCL1189	1	1	1	1	1	0	1	1	1	1	1	1	1
ORTHOMCL119	1	1	1	1	1	1	1	1	1	1	1	1	1
ORTHOMCL1190	1	1	1	1	1	0	1	1	1	1	1	1	1
ORTHOMCL1191	1	1	1	1	1	0	1	1	1	1	1	1	1
ORTHOMCL1192	1	1	1	1	1	0	1	1	1	1	1	1	1
ORTHOMCL1193	1	1	1	1	1	0	1	1	1	1	1	1	1
ORTHOMCL1194	1	1	1	1	1	0	1	1	1	1	1	1	1
ORTHOMCL1195	1	1	1	1	1	0	1	1	1	1	1	1	1
ORTHOMCL1196	1	1	1	1	1	0	1	1	1	1	1	1	1
ORTHOMCL1197	1	1	1	1	1	0	1	1	1	1	1	1	1
ORTHOMCL1198	0	1	0	0	0	0	1	0	1	2	9	0	0
ORTHOMCL1199	1	1	1	1	1	0	1	1	1	1	1	1	1
ORTHOMCL12	2	2	1	2	1	0	1	2	2	1	2	2	2
ORTHOMCL120	1	1	1	1	1	1	1	1	1	1	1	1	1
ORTHOMCL1200	1	1	1	1	1	0	1	1	1	1	1	1	1
ORTHOMCL1201	1	1	1	1	1	0	1	1	1	1	1	1	1
ORTHOMCL1202	1	1	1	1	1	0	1	1	1	1	1	1	1
ORTHOMCL1203	1	1	1	1	1	0	1	1	1	1	1	1	1
ORTHOMCL1204	1	1	1	1	1	0	1	1	1	1	1	1	1
ORTHOMCL1205	1	1	1	1	1	0	1	1	1	1	1	1	1
ORTHOMCL1206	1	1	1	1	1	0	1	1	1	1	1	1	1
ORTHOMCL1207	1	1	1	1	1	0	1	1	1	1	1	1	1
ORTHOMCL1208	1	1	1	1	1	0	1	1	1	1	1	1	1
ORTHOMCL1209	1	1	1	1	1	0	1	1	1	1	1	1	1
ORTHOMCL121	1	1	1	1	1	1	1	1	1	1	1	1	1
ORTHOMCL1210	1	1	1	1	1	0	1	1	1	1	1	1	1
ORTHOMCL1211	1	1	1	1	1	0	1	1	1	1	1	1	1
ORTHOMCL1212	1	1	1	1	1	0	1	1	1	1	1	1	1
ORTHOMCL1213	1	1	1	1	1	1	0	1	1	1	1	1	1
ORTHOMCL1214	1	1	1	1	1	0	1	1	1	1	1	1	1
ORTHOMCL1215	1	1	1	1	1	0	1	1	1	1	1	1	1
ORTHOMCL1216	1	1	1	1	1	0	1	1	1	1	1	1	1
ORTHOMCL1217	1	1	1	1	1	0	1	1	1	1	1	1	1
ORTHOMCL1218	1	1	1	1	1	0	1	1	1	1	1	1	1
ORTHOMCL1219	1	1	1	1	1	0	1	1	1	1	1	1	1
ORTHOMCL122	1	1	1	1	1	1	1	1	1	1	1	1	1
ORTHOMCL1220	1	1	1	1	1	0	1	1	1	1	1	1	1
ORTHOMCL1221	1	1	1	1	1	0	1	1	1	1	1	1	1
ORTHOMCL1222	1	1	1	1	1	0	1	1	1	1	1	1	1
ORTHOMCL1223	1	1	1	1	1	0	1	1	1	1	1	1	1
ORTHOMCL1224	1	1	1	1	1	0	1	1	1	1	1	1	1
ORTHOMCL1225	1	1	1	1	1	0	1	1	1	1	1	1	1
ORTHOMCL1226	1	1	1	1	0	1	1	1	1	0	1	1	1
ORTHOMCL1227	1	1	1	1	1	0	1	1	1	1	1	1	1
ORTHOMCL1228	1	1	1	1	1	0	1	1	1	1	1	1	1
ORTHOMCL1229	1	1	1	1	1	0	1	1	1	1	1	1	1
ORTHOMCL123	1	1	1	1	1	1	1	1	1	1	1	1	1
ORTHOMCL1230	1	1	1	1	1	0	1	1	1	1	1	1	1
ORTHOMCL1231	1	1	1	1	1	0	1	1	1	1	1	1	1
ORTHOMCL1232	1	1	1	1	0	1	1	1	1	0	1	1	1
ORTHOMCL1233	1	1	1	1	1	0	1	1	1	1	1	1	1
ORTHOMCL1234	1	1	1	1	1	0	1	1	1	1	1	1	1
ORTHOMCL1235	1	1	1	1	1	0	1	1	1	1	1	1	1
ORTHOMCL1236	1	1	1	1	1	0	1	1	1	1	1	1	1
ORTHOMCL1237	1	1	1	1	1	0	1	1	1	1	1	1	1
ORTHOMCL1238	1	1	1	1	1	0	1	1	1	1	1	1	1
ORTHOMCL1239	1	1	1	1	1	0	1	1	1	1	1	1	1
ORTHOMCL124	1	1	1	1	1	1	1	1	1	1	1	1	1
ORTHOMCL1240	1	1	1	1	1	0	1	1	1	1	1	1	1
ORTHOMCL1241	1	1	1	1	1	0	1	1	1	1	1	1	1
ORTHOMCL1242	1	1	1	1	1	0	1	1	1	1	1	1	1
ORTHOMCL1243	1	1	1	1	1	0	1	1	1	1	1	1	1
ORTHOMCL1244	1	1	1	1	1	0	1	1	1	1	1	1	1
ORTHOMCL1245	1	1	1	1	1	0	1	1	1	1	1	1	1
ORTHOMCL1246	1	1	1	1	1	0	1	1	1	1	1	1	1
ORTHOMCL1247	1	1	1	1	1	1	0	1	1	1	1	1	1
ORTHOMCL1248	1	1	1	1	1	0	1	1	1	1	1	1	1
ORTHOMCL1249	1	1	1	1	1	0	1	1	1	1	1	1	1
ORTHOMCL125	1	1	1	1	1	1	1	1	1	1	1	1	1
ORTHOMCL1250	1	1	1	1	1	0	1	1	1	1	1	1	1
ORTHOMCL1251	1	1	1	1	1	0	1	1	1	1	1	1	1
ORTHOMCL1252	1	1	1	1	1	0	1	1	1	1	1	1	1
ORTHOMCL1253	1	1	1	1	1	0	1	1	1	1	1	1	1
ORTHOMCL1254	1	1	1	1	1	0	1	1	1	1	1	1	1
ORTHOMCL1255	1	1	1	1	1	0	1	1	1	1	1	1	1
ORTHOMCL1256	1	1	1	1	1	0	1	1	1	1	1	1	1
ORTHOMCL1257	1	1	1	1	1	0	1	1	1	1	1	1	1
ORTHOMCL1258	1	1	1	1	1	0	1	1	1	1	1	1	1
ORTHOMCL1259	1	1	1	1	1	0	1	1	1	1	1	1	1
ORTHOMCL126	1	1	1	1	1	1	1	1	1	1	1	1	1
ORTHOMCL1260	1	1	1	1	1	0	1	1	1	1	1	1	1
ORTHOMCL1261	1	1	1	1	1	0	1	1	1	1	1	1	1
ORTHOMCL1262	1	1	1	1	1	0	1	1	1	1	1	1	1
ORTHOMCL1263	1	1	1	1	1	0	1	1	1	1	1	1	1
ORTHOMCL1264	1	1	1	1	1	0	1	1	1	1	1	1	1
ORTHOMCL1265	1	1	1	1	1	0	1	1	1	1	1	1	1
ORTHOMCL1266	1	1	1	1	1	1	1	1	1	0	1	1	1
ORTHOMCL1267	1	1	1	1	1	0	1	1	1	1	1	1	1
ORTHOMCL1268	1	1	1	1	1	0	1	1	1	1	1	1	1
ORTHOMCL1269	1	1	1	1	1	0	1	1	1	1	1	1	1
ORTHOMCL127	1	1	1	1	1	1	1	1	1	1	1	1	1
ORTHOMCL1270	1	1	1	1	1	0	1	1	1	1	1	1	1
ORTHOMCL1271	1	1	1	1	1	0	1	1	1	1	1	1	1
ORTHOMCL1272	1	1	1	1	1	0	1	1	1	1	1	1	1
ORTHOMCL1273	1	1	1	1	1	0	1	1	1	1	1	1	1
ORTHOMCL1274	1	1	1	1	1	0	1	1	1	1	1	1	1
ORTHOMCL1275	1	1	1	1	1	0	1	1	1	1	1	1	1
ORTHOMCL1276	1	1	1	1	1	0	1	1	1	1	1	1	1
ORTHOMCL1277	1	1	1	1	1	0	1	1	1	1	1	1	1
ORTHOMCL1278	1	1	1	1	1	0	1	1	1	1	1	1	1
ORTHOMCL1279	1	1	1	1	1	0	1	1	1	1	1	1	1
ORTHOMCL128	1	1	1	1	1	1	1	1	1	1	1	1	1
ORTHOMCL1280	1	1	1	1	1	0	1	1	1	1	1	1	1
ORTHOMCL1281	1	1	1	1	1	0	1	1	1	1	1	1	1
ORTHOMCL1282	1	1	1	1	1	0	1	1	1	1	1	1	1
ORTHOMCL1283	1	1	1	1	1	0	1	1	1	1	1	1	1
ORTHOMCL1284	1	1	1	1	1	0	1	1	1	1	1	1	1
ORTHOMCL1285	1	1	1	1	1	0	1	1	1	1	1	1	1
ORTHOMCL1286	1	1	1	1	1	0	1	1	1	1	1	1	1
ORTHOMCL1287	1	1	1	1	1	0	1	1	1	1	1	1	1
ORTHOMCL1288	1	1	1	1	1	0	1	1	1	1	1	1	1
ORTHOMCL1289	1	1	1	0	1	0	1	1	1	1	1	1	1
ORTHOMCL129	1	1	1	1	1	1	1	1	1	1	1	1	1
ORTHOMCL1290	1	1	1	1	1	0	1	1	1	1	1	1	1
ORTHOMCL1291	1	1	1	1	1	0	1	1	1	1	1	1	1
ORTHOMCL1292	1	1	1	1	1	0	1	1	1	1	1	1	1
ORTHOMCL1293	1	1	1	1	1	0	1	1	1	1	1	1	1
ORTHOMCL1294	1	1	1	1	1	0	1	1	1	1	1	1	1
ORTHOMCL1295	1	1	1	1	1	0	1	1	1	1	1	1	1
ORTHOMCL1296	1	1	1	1	1	0	1	1	1	1	1	1	1
ORTHOMCL1297	1	1	1	1	1	0	1	1	1	1	1	1	1
ORTHOMCL1298	1	1	1	1	1	0	1	1	1	1	1	1	1
ORTHOMCL1299	1	1	1	1	1	0	1	1	1	1	1	1	1
ORTHOMCL13	2	1	1	2	1	1	1	2	2	1	2	2	1
ORTHOMCL130	1	1	1	1	1	1	1	1	1	1	1	1	1
ORTHOMCL1300	1	1	1	1	1	0	1	1	1	1	1	1	1
ORTHOMCL1301	1	1	1	1	1	0	1	1	1	1	1	1	1
ORTHOMCL1302	1	1	1	1	1	0	1	1	1	1	1	1	1
ORTHOMCL1303	1	1	1	1	1	0	1	1	1	1	1	1	1
ORTHOMCL1304	1	1	1	1	1	0	1	1	1	1	1	1	1
ORTHOMCL1305	1	1	1	1	1	0	1	1	1	1	1	1	1
ORTHOMCL1306	1	1	1	1	1	0	1	1	1	1	1	1	1
ORTHOMCL1307	1	1	1	1	1	0	1	1	1	1	1	1	1
ORTHOMCL1308	1	1	1	1	1	1	0	1	1	1	1	1	1
ORTHOMCL1309	1	0	1	1	1	1	1	1	1	1	1	1	1
ORTHOMCL131	1	1	1	1	1	1	1	1	1	1	1	1	1
ORTHOMCL1310	1	1	1	1	1	0	1	1	1	1	1	1	1
ORTHOMCL1311	1	1	1	1	1	0	1	1	1	1	1	1	1
ORTHOMCL1312	1	1	1	1	1	0	1	1	1	1	1	1	1
ORTHOMCL1313	1	1	1	1	1	0	1	1	1	1	1	1	1
ORTHOMCL1314	1	1	1	1	1	0	1	1	1	1	1	1	1
ORTHOMCL1315	1	1	1	1	1	0	1	1	1	1	1	1	1
ORTHOMCL1316	1	1	1	1	1	0	1	1	1	1	1	1	1
ORTHOMCL1317	1	1	1	1	1	0	1	1	1	1	1	1	1
ORTHOMCL1318	1	1	1	1	1	0	1	1	1	1	1	1	1
ORTHOMCL1319	1	1	1	1	1	0	1	1	1	1	1	1	1
ORTHOMCL132	1	1	1	1	1	1	1	1	1	1	1	1	1
ORTHOMCL1320	1	1	1	1	1	0	1	1	1	1	1	1	1
ORTHOMCL1321	1	1	1	1	1	0	1	1	1	1	1	1	1
ORTHOMCL1322	1	1	1	1	1	0	1	1	1	1	1	1	1
ORTHOMCL1323	1	1	1	1	1	0	1	1	1	1	1	1	1
ORTHOMCL1324	1	1	1	1	1	0	1	1	1	1	1	1	1
ORTHOMCL1325	1	1	1	1	1	0	1	1	1	1	1	1	1
ORTHOMCL1326	1	1	1	1	1	0	1	1	1	1	1	1	1
ORTHOMCL1327	1	1	1	1	1	0	1	1	1	1	1	1	1
ORTHOMCL1328	1	1	1	1	1	0	1	1	1	1	1	1	1
ORTHOMCL1329	1	1	1	1	1	0	1	1	1	1	1	1	1
ORTHOMCL133	1	1	1	1	1	1	1	1	1	1	1	1	1
ORTHOMCL1330	1	1	1	1	1	0	1	1	1	1	1	1	1
ORTHOMCL1331	1	1	1	1	1	0	1	1	1	1	1	1	1
ORTHOMCL1332	1	1	1	1	1	0	1	1	1	1	1	1	1
ORTHOMCL1333	1	1	1	1	1	0	1	1	1	1	1	1	1
ORTHOMCL1334	1	1	1	1	1	0	1	1	1	1	1	1	1
ORTHOMCL1335	1	1	1	1	1	0	1	1	1	1	1	1	1
ORTHOMCL1336	1	1	1	1	1	0	1	1	1	1	1	1	1
ORTHOMCL1337	1	1	2	1	1	1	0	2	2	0	1	0	0
ORTHOMCL1338	1	1	1	2	1	0	0	2	1	1	1	1	1
ORTHOMCL1339	1	1	1	1	1	0	1	1	1	1	1	1	1
ORTHOMCL134	1	1	1	1	1	1	1	1	1	1	1	1	1
ORTHOMCL1340	1	1	1	1	1	0	1	1	1	1	1	1	1
ORTHOMCL1341	1	1	1	1	1	0	1	1	1	1	1	1	1
ORTHOMCL1342	1	1	1	1	1	0	1	1	1	1	1	1	1
ORTHOMCL1343	1	1	1	1	1	0	1	1	1	1	1	1	1
ORTHOMCL1344	1	1	1	1	1	0	1	1	1	1	1	1	1
ORTHOMCL1345	1	1	1	1	1	0	1	1	1	1	1	1	1
ORTHOMCL1346	1	1	1	1	1	0	1	1	1	1	1	1	1
ORTHOMCL1347	1	1	1	1	1	0	1	1	1	1	1	1	1
ORTHOMCL1348	1	1	1	1	1	0	1	1	1	1	1	1	1
ORTHOMCL1349	1	1	1	1	1	0	1	1	1	1	1	1	1
ORTHOMCL135	1	1	1	1	1	1	1	1	1	1	1	1	1
ORTHOMCL1350	1	1	1	1	1	0	1	1	1	1	1	1	1
ORTHOMCL1351	1	1	1	1	1	0	1	1	1	1	1	1	1
ORTHOMCL1352	1	1	1	1	1	0	1	1	1	1	1	1	1
ORTHOMCL1353	1	1	1	1	1	1	1	0	1	1	0	1	1
ORTHOMCL1354	1	1	1	1	1	0	1	1	1	1	1	1	1
ORTHOMCL1355	1	1	1	1	1	0	1	1	1	1	1	1	1
ORTHOMCL1356	1	1	1	1	1	0	1	1	1	1	1	1	1
ORTHOMCL1357	1	1	1	1	1	0	1	1	1	1	1	1	1
ORTHOMCL1358	1	1	1	1	1	0	1	1	1	1	1	1	1
ORTHOMCL1359	1	1	1	1	1	0	1	1	1	1	1	1	1
ORTHOMCL136	1	1	1	1	1	1	1	1	1	1	1	1	1
ORTHOMCL1360	1	1	1	1	1	0	1	1	1	1	1	1	1
ORTHOMCL1361	1	1	1	1	1	0	1	1	1	1	1	1	1
ORTHOMCL1362	1	1	1	1	1	0	1	1	1	1	1	1	1
ORTHOMCL1363	1	1	1	1	1	0	1	1	1	1	1	1	1
ORTHOMCL1364	1	1	1	1	1	0	1	1	1	1	1	1	1
ORTHOMCL1365	1	1	1	1	1	0	1	1	1	1	1	1	1
ORTHOMCL1366	1	1	1	1	1	0	1	1	1	1	1	1	1
ORTHOMCL1367	1	1	1	1	1	0	1	1	1	1	1	1	1
ORTHOMCL1368	1	1	1	1	1	0	1	1	1	1	1	1	1
ORTHOMCL1369	1	1	1	1	1	0	1	1	1	1	1	1	1
ORTHOMCL137	1	1	1	1	1	1	1	1	1	1	1	1	1
ORTHOMCL1370	1	1	1	1	1	0	1	1	1	1	1	1	1
ORTHOMCL1371	1	1	1	1	1	0	1	1	1	1	1	1	1
ORTHOMCL1372	1	1	1	1	1	0	1	1	1	1	1	1	1
ORTHOMCL1373	1	1	1	1	1	0	1	1	1	1	1	1	1
ORTHOMCL1374	1	1	1	1	1	0	1	1	1	1	1	1	1
ORTHOMCL1375	1	1	1	1	1	0	1	1	1	1	1	1	1
ORTHOMCL1376	1	1	1	1	1	0	1	1	1	1	1	1	1
ORTHOMCL1377	1	1	1	1	1	0	1	1	1	1	1	1	1
ORTHOMCL1378	1	1	1	1	1	0	1	1	1	1	1	1	1
ORTHOMCL1379	1	1	1	1	1	0	1	1	1	1	1	1	1
ORTHOMCL138	1	1	1	1	1	1	1	1	1	1	1	1	1
ORTHOMCL1380	1	1	1	1	1	0	1	1	1	1	1	1	1
ORTHOMCL1381	1	1	1	1	1	0	1	1	1	1	1	1	1
ORTHOMCL1382	1	1	1	1	1	0	1	1	1	1	1	1	1
ORTHOMCL1383	1	1	1	1	1	0	1	1	1	1	1	1	1
ORTHOMCL1384	1	1	1	1	1	0	1	1	1	1	1	1	1
ORTHOMCL1385	1	1	1	1	1	0	1	1	1	1	1	1	1
ORTHOMCL1386	1	1	1	1	1	0	1	1	1	1	1	1	1
ORTHOMCL1387	1	1	1	1	1	0	1	1	1	1	1	1	1
ORTHOMCL1388	1	1	1	1	1	0	1	1	1	1	1	1	1
ORTHOMCL1389	1	1	1	1	1	1	0	1	1	1	1	1	1
ORTHOMCL139	1	1	1	1	1	1	1	1	1	1	1	1	1
ORTHOMCL1390	1	1	1	1	1	0	1	1	1	1	1	1	1
ORTHOMCL1391	1	1	1	1	1	0	1	1	1	1	1	1	1
ORTHOMCL1392	1	1	1	1	1	0	1	1	1	1	1	1	1
ORTHOMCL1393	1	1	1	1	1	0	1	1	1	1	1	1	1
ORTHOMCL1394	1	1	1	1	1	0	1	1	1	1	1	1	1
ORTHOMCL1395	1	1	1	1	1	0	1	1	1	1	1	1	1
ORTHOMCL1396	1	1	1	1	1	0	1	1	1	1	1	1	1
ORTHOMCL1397	1	1	1	1	1	0	1	1	1	1	1	1	1
ORTHOMCL1398	1	1	1	0	1	1	1	1	1	1	1	1	1
ORTHOMCL1399	1	1	1	1	1	0	1	1	1	1	1	1	1
ORTHOMCL14	2	0	3	2	1	1	1	2	2	1	3	1	1
ORTHOMCL140	1	1	1	1	1	1	1	1	1	1	1	1	1
ORTHOMCL1400	1	1	1	1	1	0	1	1	1	1	1	1	1
ORTHOMCL1401	1	1	1	1	1	0	1	1	1	1	1	1	1
ORTHOMCL1402	1	1	1	1	1	0	1	1	1	1	1	1	1
ORTHOMCL1403	1	1	1	1	1	0	1	1	1	1	1	1	1
ORTHOMCL1404	1	1	1	1	1	0	1	1	1	1	1	1	1
ORTHOMCL1405	1	1	1	1	1	0	1	1	1	1	1	1	1
ORTHOMCL1406	1	1	1	1	1	0	0	1	1	1	1	1	2
ORTHOMCL1407	1	1	1	1	1	0	1	1	1	1	1	1	1
ORTHOMCL1408	1	1	1	1	1	0	1	1	1	1	1	1	1
ORTHOMCL1409	1	1	1	1	1	0	1	1	1	1	1	1	1
ORTHOMCL141	1	1	1	1	1	1	1	1	1	1	1	1	1
ORTHOMCL1410	1	1	1	1	1	0	1	1	1	1	1	1	1
ORTHOMCL1411	1	1	1	1	1	0	1	1	1	1	1	1	1
ORTHOMCL1412	1	1	1	1	1	0	1	1	1	1	1	1	1
ORTHOMCL1413	1	1	1	1	1	0	1	1	1	1	1	1	1
ORTHOMCL1414	1	1	1	1	1	0	1	1	1	1	1	1	1
ORTHOMCL1415	1	1	1	1	1	0	1	1	1	1	1	1	1
ORTHOMCL1416	1	1	1	1	1	0	1	1	1	1	1	1	1
ORTHOMCL1417	1	1	1	0	1	0	1	1	1	1	1	1	1
ORTHOMCL1418	1	1	1	1	1	0	1	1	1	1	1	1	1
ORTHOMCL1419	1	1	1	1	1	0	1	1	1	1	1	1	1
ORTHOMCL142	1	1	1	1	1	1	1	1	1	1	1	1	1
ORTHOMCL1420	1	1	1	1	1	0	1	1	1	1	1	1	1
ORTHOMCL1421	1	1	1	1	1	0	1	1	1	1	1	1	1
ORTHOMCL1422	1	1	1	1	0	1	1	1	1	0	1	1	1
ORTHOMCL1423	1	1	1	1	1	0	1	1	1	1	1	1	1
ORTHOMCL1424	1	1	1	1	1	0	1	1	1	1	1	1	1
ORTHOMCL1425	1	1	1	1	1	0	1	1	1	1	1	1	1
ORTHOMCL1426	1	1	1	1	1	0	1	1	1	1	1	1	1
ORTHOMCL1427	0	1	1	1	1	1	1	1	1	1	1	0	1
ORTHOMCL1428	1	1	1	1	1	0	1	1	1	1	1	1	1
ORTHOMCL1429	1	1	1	1	1	1	0	1	1	1	1	1	1
ORTHOMCL143	1	1	1	1	1	1	1	1	1	1	1	1	1
ORTHOMCL1430	1	1	1	1	1	0	1	1	1	1	1	1	1
ORTHOMCL1431	1	1	1	1	1	0	1	1	1	1	1	1	1
ORTHOMCL1432	1	1	1	1	1	0	1	1	1	1	1	1	1
ORTHOMCL1433	1	1	1	1	1	0	1	1	1	1	1	1	1
ORTHOMCL1434	1	1	1	1	1	0	1	1	1	1	1	1	1
ORTHOMCL1435	1	1	1	1	1	0	1	1	1	1	1	1	1
ORTHOMCL1436	1	1	1	1	1	0	1	1	1	1	1	1	1
ORTHOMCL1437	1	1	1	1	1	0	1	1	1	1	1	1	1
ORTHOMCL1438	1	1	1	1	1	0	1	1	1	1	1	1	1
ORTHOMCL1439	1	1	1	1	1	0	1	1	1	1	1	1	1
ORTHOMCL144	1	1	1	1	1	1	1	1	1	1	1	1	1
ORTHOMCL1440	1	1	1	1	1	0	1	1	1	1	1	1	1
ORTHOMCL1441	1	1	1	1	1	0	1	1	1	1	1	1	1
ORTHOMCL1442	1	1	1	1	1	0	1	1	1	1	1	1	1
ORTHOMCL1443	1	1	1	1	1	0	1	1	1	1	1	1	1
ORTHOMCL1444	1	1	1	1	1	0	1	1	1	1	1	1	1
ORTHOMCL1445	1	1	1	1	1	0	1	1	1	1	1	1	1
ORTHOMCL1446	1	1	1	1	1	0	1	1	1	1	1	1	1
ORTHOMCL1447	1	1	1	1	1	0	1	1	1	1	1	1	1
ORTHOMCL1448	1	1	1	1	1	0	1	1	1	1	1	1	1
ORTHOMCL1449	1	1	1	1	1	0	1	1	1	1	1	1	1
ORTHOMCL145	1	1	1	2	1	0	1	2	1	1	1	1	1
ORTHOMCL1450	1	1	1	1	1	0	1	1	1	1	1	1	1
ORTHOMCL1451	1	1	1	1	1	0	1	1	1	1	1	1	1
ORTHOMCL1452	1	1	1	1	1	0	1	1	1	1	1	1	1
ORTHOMCL1453	1	1	1	1	1	1	0	1	1	1	1	1	1
ORTHOMCL1454	1	1	1	1	1	0	1	1	1	1	1	1	1
ORTHOMCL1455	1	1	1	1	1	0	1	1	1	1	1	1	1
ORTHOMCL1456	1	1	1	1	1	0	1	1	1	1	1	1	1
ORTHOMCL1457	1	1	1	1	1	0	1	1	1	1	1	1	1
ORTHOMCL1458	1	1	1	1	1	0	1	1	1	1	1	1	1
ORTHOMCL1459	1	1	1	1	1	0	1	1	1	1	1	1	1
ORTHOMCL146	1	1	1	1	1	1	1	1	1	1	1	1	1
ORTHOMCL1460	1	1	1	1	1	0	1	1	1	1	1	1	1
ORTHOMCL1461	1	1	1	1	1	1	1	1	1	1	1	1	1
ORTHOMCL1462	1	1	1	1	1	0	1	1	1	1	1	1	1
ORTHOMCL1463	1	1	1	1	1	0	1	1	1	1	1	1	1
ORTHOMCL1464	1	1	1	1	1	0	1	1	1	1	1	1	1
ORTHOMCL1465	1	1	1	1	1	0	1	1	1	1	1	1	1
ORTHOMCL1466	1	1	1	1	1	0	1	1	1	1	1	1	1
ORTHOMCL1467	1	1	1	1	1	0	1	1	1	1	1	1	1
ORTHOMCL1468	1	1	1	1	1	0	1	1	1	1	1	1	1
ORTHOMCL1469	1	1	1	1	1	0	1	1	1	1	1	1	1
ORTHOMCL147	1	1	1	1	1	1	1	1	1	1	1	1	1
ORTHOMCL1470	1	1	1	1	1	0	1	1	1	1	1	1	1
ORTHOMCL1471	1	1	1	1	1	0	1	1	1	1	1	1	1
ORTHOMCL1472	1	1	1	1	1	0	1	1	1	1	1	1	1
ORTHOMCL1473	1	1	1	1	1	0	1	1	1	1	1	1	0
ORTHOMCL1474	1	1	1	1	1	0	1	1	1	1	1	1	1
ORTHOMCL1475	1	1	1	1	1	0	1	1	1	1	1	1	1
ORTHOMCL1476	1	1	1	1	1	0	1	1	1	1	1	1	1
ORTHOMCL1477	1	1	1	1	1	0	1	1	1	1	1	1	1
ORTHOMCL1478	1	1	1	1	1	0	1	1	1	1	1	1	1
ORTHOMCL1479	1	1	1	1	1	1	0	1	1	1	1	1	1
ORTHOMCL148	1	1	1	1	1	1	1	1	1	1	1	1	1
ORTHOMCL1480	1	1	1	1	1	0	1	1	1	1	1	1	1
ORTHOMCL1481	1	1	1	1	1	1	0	1	1	1	1	1	1
ORTHOMCL1482	1	1	1	1	1	0	1	1	1	1	1	1	1
ORTHOMCL1483	1	1	1	1	1	0	1	1	1	1	1	1	1
ORTHOMCL1484	1	1	1	1	1	0	1	1	1	1	1	1	1
ORTHOMCL1485	1	1	1	1	1	0	1	1	1	1	1	1	1
ORTHOMCL1486	1	1	1	1	1	0	1	1	1	1	1	1	1
ORTHOMCL1487	1	1	1	1	1	0	1	1	1	1	1	1	1
ORTHOMCL1488	0	0	0	1	0	0	0	1	0	2	7	2	0
ORTHOMCL1489	1	1	1	0	1	0	1	1	1	1	1	1	1
ORTHOMCL149	1	1	1	1	1	1	1	1	1	1	1	1	1
ORTHOMCL1490	1	1	1	1	1	0	0	1	1	1	1	1	1
ORTHOMCL1491	1	1	1	1	1	0	0	1	1	1	1	1	1
ORTHOMCL1492	1	0	1	0	0	0	0	2	2	0	1	2	2
ORTHOMCL1493	1	1	1	1	1	0	1	1	1	1	1	1	1
ORTHOMCL1494	1	0	1	1	1	0	1	1	1	1	1	1	1
ORTHOMCL1495	1	1	1	1	1	0	0	1	1	1	1	1	1
ORTHOMCL1496	1	2	0	0	2	0	1	0	1	1	1	1	1
ORTHOMCL1497	1	1	1	0	1	0	1	1	1	1	1	1	1
ORTHOMCL1498	1	0	1	1	1	0	1	1	1	1	1	1	1
ORTHOMCL1499	1	1	1	1	1	1	0	1	1	1	1	1	1
ORTHOMCL15	1	2	1	2	1	1	1	2	1	1	2	2	1
ORTHOMCL150	1	1	1	1	1	1	1	1	1	1	1	1	1
ORTHOMCL1500	1	1	1	1	1	0	0	1	1	1	1	1	1
ORTHOMCL1501	1	1	1	1	1	0	1	1	1	1	1	1	0
ORTHOMCL1502	1	1	1	0	1	0	1	1	1	1	1	1	1
ORTHOMCL1503	1	1	1	0	0	0	0	3	1	0	2	1	2
ORTHOMCL1504	1	1	1	1	1	0	1	1	1	1	1	1	0
ORTHOMCL1505	1	1	1	1	1	0	1	1	1	1	1	1	0
ORTHOMCL1506	1	1	1	1	1	0	1	1	1	0	1	1	1
ORTHOMCL1507	1	1	1	1	1	0	0	1	1	1	1	1	1
ORTHOMCL1508	1	1	1	1	1	0	1	1	1	1	1	1	1
ORTHOMCL1509	1	1	1	1	1	0	0	1	1	1	1	1	1
ORTHOMCL151	1	1	1	1	1	1	1	1	1	1	1	1	1
ORTHOMCL1510	1	1	1	1	1	0	1	1	1	1	1	1	1
ORTHOMCL1511	1	1	1	1	1	0	1	1	1	1	1	1	1
ORTHOMCL1512	1	1	1	1	1	0	1	1	1	1	1	1	1
ORTHOMCL1513	1	1	1	1	1	1	0	1	1	1	1	1	1
ORTHOMCL1514	1	1	1	0	1	0	1	1	1	1	1	1	1
ORTHOMCL1515	1	1	1	1	1	0	0	1	1	1	1	1	1
ORTHOMCL1516	1	1	1	1	1	1	0	1	1	1	1	1	0
ORTHOMCL1517	1	1	1	1	1	0	0	1	1	1	1	1	1
ORTHOMCL1518	1	1	1	1	1	1	0	1	1	1	1	1	1
ORTHOMCL1519	1	1	1	1	1	0	1	1	1	1	1	1	0
ORTHOMCL152	1	1	1	1	1	1	1	1	1	1	1	1	1
ORTHOMCL1520	1	1	1	1	1	1	0	1	1	1	1	1	1
ORTHOMCL1521	1	1	1	1	1	0	1	1	1	1	1	1	0
ORTHOMCL1522	1	1	1	1	1	0	1	1	1	1	1	1	1
ORTHOMCL1523	1	1	1	0	1	0	1	1	1	1	1	1	1
ORTHOMCL1524	1	1	1	0	1	0	1	1	1	1	1	1	1
ORTHOMCL1525	1	1	1	1	1	0	0	1	1	1	1	1	1
ORTHOMCL1526	1	1	1	1	0	0	1	1	1	0	1	1	1
ORTHOMCL1527	1	1	1	1	1	0	0	1	1	1	1	1	0
ORTHOMCL1528	1	0	1	1	1	0	1	1	1	1	1	1	1
ORTHOMCL1529	1	1	1	1	0	1	1	1	1	0	1	1	1
ORTHOMCL153	1	1	1	1	1	1	1	1	1	1	1	1	1
ORTHOMCL1530	1	1	1	1	1	0	1	1	1	1	1	1	1
ORTHOMCL1531	1	1	1	1	1	0	0	1	1	1	1	1	1
ORTHOMCL1532	1	1	1	0	1	0	1	1	1	1	1	1	1
ORTHOMCL1533	1	0	1	1	1	0	1	1	1	1	1	1	1
ORTHOMCL1534	1	1	1	1	1	0	0	1	1	1	1	1	1
ORTHOMCL1535	1	1	1	1	1	0	0	1	1	1	1	1	2
ORTHOMCL1536	1	1	1	1	1	0	1	1	1	1	1	1	1
ORTHOMCL1537	1	0	1	1	1	1	0	1	1	1	1	1	1
ORTHOMCL1538	1	1	1	0	1	0	1	1	1	1	1	1	1
ORTHOMCL1539	1	1	1	1	1	0	1	1	1	1	1	1	0
ORTHOMCL154	1	1	1	1	1	1	1	1	1	1	1	1	1
ORTHOMCL1540	1	1	1	1	1	0	1	1	1	1	1	1	0
ORTHOMCL1541	1	1	1	1	1	0	1	1	1	1	1	1	0
ORTHOMCL1542	1	1	1	1	1	0	0	1	1	1	1	1	1
ORTHOMCL1543	1	1	1	1	1	0	1	1	1	1	1	1	0
ORTHOMCL1544	1	1	1	1	1	0	1	1	1	1	1	1	0
ORTHOMCL1545	1	1	1	1	1	0	1	1	1	1	1	1	0
ORTHOMCL1546	1	1	1	1	1	0	1	1	1	1	1	1	0
ORTHOMCL1547	1	1	1	1	1	1	0	1	1	1	1	1	1
ORTHOMCL1548	1	1	1	0	1	0	1	1	1	1	1	1	1
ORTHOMCL1549	1	1	1	1	1	0	1	1	1	1	1	1	1
ORTHOMCL155	1	1	1	1	1	1	1	1	1	1	1	1	1
ORTHOMCL1550	1	1	1	1	1	0	1	1	1	1	1	1	1
ORTHOMCL1551	1	1	1	0	1	0	1	1	1	1	1	1	1
ORTHOMCL1552	1	0	1	1	1	0	1	1	1	1	1	1	1
ORTHOMCL1553	1	1	1	1	1	0	0	1	1	1	1	1	1
ORTHOMCL1554	1	1	1	1	1	0	0	1	1	1	1	1	2
ORTHOMCL1555	1	1	1	0	1	0	1	1	1	1	1	1	1
ORTHOMCL1556	1	1	1	0	1	0	1	1	1	1	1	1	1
ORTHOMCL1557	1	1	1	1	1	0	0	1	1	1	1	1	1
ORTHOMCL1558	1	1	1	0	1	1	0	1	1	1	1	1	1
ORTHOMCL1559	1	1	1	0	1	1	0	1	1	1	1	1	1
ORTHOMCL156	1	1	1	1	1	1	1	1	1	1	1	1	1
ORTHOMCL1560	1	1	1	0	1	0	1	1	1	1	1	1	1
ORTHOMCL1561	1	0	1	1	1	0	1	1	1	1	1	1	1
ORTHOMCL1562	0	1	1	1	1	0	1	1	1	1	1	1	1
ORTHOMCL1563	1	1	1	1	1	0	1	1	1	1	1	1	1
ORTHOMCL1564	1	1	1	1	1	0	1	1	1	1	1	1	0
ORTHOMCL1565	1	1	1	1	1	0	1	1	1	1	1	1	0
ORTHOMCL1566	1	1	1	1	1	0	1	1	1	1	1	1	0
ORTHOMCL1567	1	1	1	0	1	0	1	1	1	1	1	1	1
ORTHOMCL1568	1	0	1	1	1	0	1	1	1	1	1	1	1
ORTHOMCL1569	1	1	1	1	1	0	0	1	1	1	1	1	1
ORTHOMCL157	1	1	1	1	1	1	1	1	1	1	1	1	1
ORTHOMCL1570	1	1	1	0	1	1	1	1	1	1	1	1	1
ORTHOMCL1571	1	1	1	1	1	0	1	1	1	1	1	1	0
ORTHOMCL1572	1	1	1	1	1	0	1	1	1	1	1	1	0
ORTHOMCL1573	1	1	1	0	1	0	1	1	1	1	1	1	1
ORTHOMCL1574	1	1	1	1	1	0	1	1	1	1	1	1	0
ORTHOMCL1575	1	1	1	1	1	1	0	1	1	1	1	1	1
ORTHOMCL1576	1	1	1	0	1	0	1	1	1	1	1	1	1
ORTHOMCL1577	1	1	1	1	1	0	1	1	1	1	1	1	0
ORTHOMCL1578	1	1	1	1	1	0	1	1	1	1	1	1	1
ORTHOMCL1579	1	1	1	0	1	0	1	1	1	1	1	1	1
ORTHOMCL158	1	1	1	1	1	1	1	1	1	1	1	1	1
ORTHOMCL1580	1	1	1	1	1	0	0	1	1	1	1	1	1
ORTHOMCL1581	1	1	1	1	1	0	1	1	1	1	0	1	1
ORTHOMCL1582	1	1	1	1	1	0	0	1	1	1	1	1	1
ORTHOMCL1583	1	1	1	1	1	0	1	1	1	1	1	1	0
ORTHOMCL1584	1	1	1	0	1	0	1	1	1	1	1	1	1
ORTHOMCL1585	1	1	1	0	1	0	1	1	1	1	1	1	1
ORTHOMCL1586	1	1	1	1	1	1	1	1	1	1	1	1	0
ORTHOMCL1587	1	1	1	1	1	0	1	1	1	1	1	1	0
ORTHOMCL1588	1	1	1	1	1	0	1	1	1	1	1	1	1
ORTHOMCL1589	1	1	1	1	1	0	1	1	1	1	1	1	0
ORTHOMCL159	1	1	1	1	1	1	1	1	1	1	1	1	1
ORTHOMCL1590	1	1	1	0	1	1	0	1	1	1	1	1	1
ORTHOMCL1591	1	0	1	1	1	0	1	1	1	1	1	1	1
ORTHOMCL1592	1	0	1	1	1	1	0	1	1	1	1	1	1
ORTHOMCL1593	1	1	1	1	1	0	0	1	1	1	1	1	1
ORTHOMCL1594	1	1	1	1	1	0	0	1	1	1	1	1	1
ORTHOMCL1595	1	1	1	1	1	0	1	1	1	1	1	1	0
ORTHOMCL1596	1	1	1	0	1	0	1	1	1	1	1	1	1
ORTHOMCL1597	1	1	1	1	1	1	0	1	1	1	1	1	0
ORTHOMCL1598	1	1	1	1	1	1	0	1	1	1	1	1	1
ORTHOMCL1599	1	1	1	0	1	0	1	1	1	1	1	1	1
ORTHOMCL16	1	2	1	2	1	1	1	2	1	1	2	2	1
ORTHOMCL160	1	1	1	1	1	1	1	1	1	1	1	1	1
ORTHOMCL1600	1	0	1	1	1	0	1	1	1	1	1	1	1
ORTHOMCL1601	1	1	1	1	1	0	1	1	1	1	1	1	0
ORTHOMCL1602	1	1	1	1	1	0	1	1	1	1	1	1	0
ORTHOMCL1603	1	0	1	1	1	0	1	1	1	1	1	1	1
ORTHOMCL1604	1	0	1	1	1	0	1	1	1	1	1	1	1
ORTHOMCL1605	1	1	1	0	1	0	1	1	1	1	1	1	1
ORTHOMCL1606	1	1	1	1	1	0	1	1	1	1	1	1	1
ORTHOMCL1607	1	1	1	1	1	0	1	1	1	1	1	1	0
ORTHOMCL1608	1	1	1	1	1	1	0	1	1	1	1	1	0
ORTHOMCL1609	1	1	1	0	1	0	1	1	1	1	1	1	1
ORTHOMCL161	1	1	1	1	1	1	1	1	1	1	1	1	1
ORTHOMCL1610	1	1	1	0	1	0	1	1	1	1	1	1	1
ORTHOMCL1611	1	0	1	1	1	0	1	1	1	1	1	1	1
ORTHOMCL1612	1	1	1	1	1	0	0	1	1	1	1	1	2
ORTHOMCL1613	1	1	1	1	1	1	0	1	1	1	1	1	1
ORTHOMCL1614	1	1	1	1	1	0	0	1	1	1	1	1	1
ORTHOMCL1615	1	1	1	0	1	1	1	1	1	1	1	1	1
ORTHOMCL1616	1	1	1	0	1	0	1	1	1	1	1	1	1
ORTHOMCL1617	1	1	1	1	1	0	1	1	1	1	1	1	0
ORTHOMCL1618	1	1	1	1	1	1	0	1	1	1	1	1	1
ORTHOMCL1619	1	1	1	0	1	0	1	1	1	1	1	1	1
ORTHOMCL162	1	1	1	1	1	1	1	1	1	1	1	1	1
ORTHOMCL1620	1	1	1	1	1	1	0	1	1	1	1	1	1
ORTHOMCL1621	1	1	1	0	1	0	1	1	1	1	1	1	1
ORTHOMCL1622	1	1	1	1	1	0	0	1	1	1	1	1	1
ORTHOMCL1623	1	1	1	1	1	0	0	1	1	1	1	1	1
ORTHOMCL1624	1	1	1	1	1	0	1	1	1	1	1	1	1
ORTHOMCL1625	1	1	1	1	1	1	1	1	1	0	1	1	0
ORTHOMCL1626	1	1	1	1	1	1	0	1	1	1	1	1	1
ORTHOMCL1627	1	1	1	1	1	0	0	1	1	1	1	1	1
ORTHOMCL1628	1	1	1	1	1	0	0	1	1	1	1	1	2
ORTHOMCL1629	1	1	1	1	1	0	0	1	1	1	1	1	1
ORTHOMCL163	1	1	1	1	1	1	1	1	1	1	1	1	1
ORTHOMCL1630	1	1	1	0	1	0	1	1	1	1	1	1	1
ORTHOMCL1631	1	1	1	0	1	1	0	1	1	1	1	1	1
ORTHOMCL1632	1	1	1	1	1	1	0	1	1	1	1	1	1
ORTHOMCL1633	1	1	1	0	1	0	1	1	1	1	1	1	1
ORTHOMCL1634	1	1	1	1	1	0	0	1	1	1	1	1	1
ORTHOMCL1635	1	1	1	0	1	0	1	1	1	1	1	1	1
ORTHOMCL1636	1	1	1	0	1	0	1	1	1	1	1	1	1
ORTHOMCL1637	1	1	1	1	1	0	0	1	1	1	1	1	1
ORTHOMCL1638	2	0	1	0	1	0	0	2	1	0	2	2	0
ORTHOMCL1639	1	1	1	1	1	0	1	1	1	1	1	1	0
ORTHOMCL164	1	1	1	1	1	1	1	1	1	1	1	1	1
ORTHOMCL1640	1	1	1	1	1	0	1	1	1	1	1	1	0
ORTHOMCL1641	1	1	1	1	1	0	1	1	1	1	1	1	0
ORTHOMCL1642	1	1	1	1	1	0	1	1	1	1	1	1	1
ORTHOMCL1643	1	1	1	0	1	0	1	1	1	1	1	1	1
ORTHOMCL1644	1	1	1	1	1	0	1	1	1	1	1	1	1
ORTHOMCL1645	1	1	1	1	1	0	0	1	1	1	1	1	1
ORTHOMCL1646	1	1	1	1	1	0	0	1	1	1	1	1	1
ORTHOMCL1647	1	1	1	1	1	0	1	1	1	1	1	1	0
ORTHOMCL1648	1	1	1	0	1	1	0	1	1	1	1	1	2
ORTHOMCL1649	1	1	1	1	1	0	1	1	1	1	1	1	0
ORTHOMCL165	1	1	1	1	1	1	1	1	1	1	1	1	1
ORTHOMCL1650	0	1	1	1	1	1	1	1	1	1	1	1	1
ORTHOMCL1651	1	1	1	0	1	0	1	1	1	1	1	1	1
ORTHOMCL1652	1	1	1	1	1	0	1	1	1	1	1	1	0
ORTHOMCL1653	1	1	1	1	1	0	0	1	1	1	1	1	1
ORTHOMCL1654	1	1	1	0	1	0	1	1	1	1	1	1	1
ORTHOMCL1655	1	1	1	0	1	0	1	1	1	1	1	1	1
ORTHOMCL1656	1	1	1	0	0	0	1	1	1	0	1	2	1
ORTHOMCL1657	1	0	1	1	1	0	1	1	1	1	1	1	1
ORTHOMCL1658	1	1	1	1	1	0	1	1	1	1	1	1	0
ORTHOMCL1659	1	1	1	1	1	1	0	1	1	1	1	1	1
ORTHOMCL166	1	1	1	1	1	1	1	1	1	1	1	1	1
ORTHOMCL1660	1	1	1	0	1	0	1	1	1	1	1	1	1
ORTHOMCL1661	1	1	1	1	0	0	1	1	1	0	1	1	1
ORTHOMCL1662	1	1	1	1	1	0	1	1	1	1	1	1	1
ORTHOMCL1663	1	1	1	1	1	0	1	1	1	1	1	1	1
ORTHOMCL1664	1	1	1	1	1	0	0	1	1	1	1	1	1
ORTHOMCL1665	1	1	1	1	1	0	0	1	1	1	1	1	1
ORTHOMCL1666	1	1	1	1	1	1	0	1	1	1	1	1	1
ORTHOMCL1667	1	0	1	0	0	0	0	4	1	0	2	1	2
ORTHOMCL1668	1	1	1	1	1	1	0	1	1	1	1	1	1
ORTHOMCL1669	1	1	1	1	1	1	0	1	1	1	1	1	1
ORTHOMCL167	1	1	1	1	1	1	1	1	1	1	1	1	1
ORTHOMCL1670	1	1	1	1	1	1	0	1	1	1	1	1	1
ORTHOMCL1671	1	1	1	1	1	0	1	1	1	1	1	1	1
ORTHOMCL1672	1	1	1	1	1	0	0	1	1	1	1	1	1
ORTHOMCL1673	1	1	1	1	1	0	0	1	1	1	1	1	1
ORTHOMCL1674	1	1	1	1	1	0	0	1	1	1	1	1	1
ORTHOMCL1675	1	1	1	1	0	0	1	2	0	1	1	2	1
ORTHOMCL1676	1	1	2	0	0	0	1	2	0	1	1	2	1
ORTHOMCL1677	0	0	0	0	0	0	0	0	0	0	13	0	0
ORTHOMCL1678	1	1	1	1	1	0	0	1	1	1	1	1	1
ORTHOMCL1679	1	1	1	1	1	0	0	1	1	1	1	1	1
ORTHOMCL168	1	1	1	1	1	1	1	1	1	1	1	1	1
ORTHOMCL1680	1	1	1	1	1	0	0	1	1	1	1	1	1
ORTHOMCL1681	1	1	1	1	1	0	0	1	1	1	1	1	1
ORTHOMCL1682	1	1	1	1	1	0	0	1	1	1	1	1	1
ORTHOMCL1683	2	0	1	1	1	1	0	1	1	1	1	1	0
ORTHOMCL1684	1	1	1	1	1	0	0	1	1	1	1	1	1
ORTHOMCL1685	1	1	1	1	1	0	0	1	1	1	1	1	1
ORTHOMCL1686	1	1	1	1	1	0	0	1	1	1	1	1	1
ORTHOMCL1687	1	1	1	1	1	0	0	1	1	1	1	1	1
ORTHOMCL1688	1	1	1	1	1	0	0	1	1	1	1	1	1
ORTHOMCL1689	1	1	1	1	1	0	0	1	1	1	1	1	1
ORTHOMCL169	1	1	1	1	1	1	1	1	1	1	1	1	1
ORTHOMCL1690	1	1	1	1	1	0	0	1	1	1	1	1	1
ORTHOMCL1691	1	1	1	1	1	0	0	1	1	1	1	1	1
ORTHOMCL1692	1	1	1	1	1	0	0	1	1	1	1	1	1
ORTHOMCL1693	1	1	1	1	1	0	0	1	1	1	1	1	0
ORTHOMCL1694	1	1	1	1	1	0	0	1	1	1	1	1	1
ORTHOMCL1695	1	1	1	1	1	0	0	1	1	1	1	1	1
ORTHOMCL1696	1	1	1	1	1	0	0	1	1	1	1	1	1
ORTHOMCL1697	1	1	1	1	1	0	0	1	1	1	1	1	1
ORTHOMCL1698	1	1	1	1	1	0	0	1	1	1	1	1	1
ORTHOMCL1699	1	1	1	1	1	0	0	1	1	1	1	1	1
ORTHOMCL17	1	2	1	2	1	0	1	2	2	2	2	2	0
ORTHOMCL170	1	1	1	1	1	1	1	1	1	1	1	1	1
ORTHOMCL1700	1	1	1	1	1	0	0	1	1	1	1	1	1
ORTHOMCL1701	1	1	1	1	1	0	0	1	1	1	1	1	1
ORTHOMCL1702	1	1	1	1	1	0	0	1	1	1	1	1	1
ORTHOMCL1703	1	1	1	1	1	0	0	1	1	1	1	1	1
ORTHOMCL1704	1	1	1	1	1	0	0	1	1	1	1	1	1
ORTHOMCL1705	1	1	1	1	1	0	0	1	1	1	1	1	1
ORTHOMCL1706	1	1	1	1	1	0	0	1	1	1	1	1	1
ORTHOMCL1707	1	1	1	1	1	0	0	1	1	1	1	1	1
ORTHOMCL1708	1	1	1	1	1	0	0	1	1	1	1	1	1
ORTHOMCL1709	1	1	1	1	1	0	0	1	1	1	1	1	1
ORTHOMCL171	2	1	1	1	1	0	1	1	1	1	1	1	1
ORTHOMCL1710	1	1	1	1	1	0	0	1	1	1	1	1	1
ORTHOMCL1711	1	1	1	1	1	0	0	1	1	1	1	1	1
ORTHOMCL1712	1	1	1	1	1	0	0	1	1	1	1	1	1
ORTHOMCL1713	1	1	1	1	1	0	0	1	1	1	1	1	1
ORTHOMCL1714	1	1	1	1	1	0	0	1	1	1	1	1	1
ORTHOMCL1715	1	1	1	1	1	0	0	1	1	1	1	1	1
ORTHOMCL1716	1	1	1	1	1	0	0	1	1	1	1	1	0
ORTHOMCL1717	1	1	1	1	1	0	0	1	1	1	1	1	1
ORTHOMCL1718	1	1	1	1	1	0	0	1	1	1	1	1	1
ORTHOMCL1719	1	1	1	1	1	0	0	1	1	1	1	1	1
ORTHOMCL172	1	1	1	1	1	1	1	1	1	1	1	1	1
ORTHOMCL1720	1	1	1	1	1	0	0	1	1	1	1	1	1
ORTHOMCL1721	1	1	1	1	1	0	0	1	1	1	1	1	1
ORTHOMCL1722	1	1	1	1	1	0	0	1	1	1	1	1	1
ORTHOMCL1723	1	1	1	1	1	0	0	1	1	1	1	1	1
ORTHOMCL1724	1	1	1	1	1	0	0	1	1	1	1	1	1
ORTHOMCL1725	1	1	1	1	1	0	0	1	1	1	1	1	1
ORTHOMCL1726	1	1	1	1	1	0	0	1	1	1	1	1	1
ORTHOMCL1727	1	1	1	1	1	0	0	1	1	1	1	1	1
ORTHOMCL1728	1	1	1	1	1	0	0	1	1	1	1	1	1
ORTHOMCL1729	1	1	1	1	1	0	0	1	1	1	1	1	1
ORTHOMCL173	1	1	1	1	1	1	1	1	1	1	1	1	1
ORTHOMCL1730	1	1	1	1	1	0	0	1	1	1	1	1	1
ORTHOMCL1731	1	0	0	1	1	0	1	1	1	1	1	1	1
ORTHOMCL1732	1	1	1	1	1	0	0	1	1	1	1	1	1
ORTHOMCL1733	1	1	1	1	1	0	0	1	1	1	1	1	1
ORTHOMCL1734	1	1	1	1	1	0	0	1	1	1	1	1	1
ORTHOMCL1735	1	1	1	1	1	0	0	1	1	1	1	1	1
ORTHOMCL1736	1	1	1	0	1	0	0	1	1	1	1	1	1
ORTHOMCL1737	1	1	1	1	1	0	0	1	1	1	1	1	1
ORTHOMCL1738	1	1	1	1	1	0	0	1	1	1	1	1	1
ORTHOMCL1739	1	1	1	1	1	0	0	1	1	1	1	1	1
ORTHOMCL174	1	1	1	1	1	1	1	1	1	1	1	1	1
ORTHOMCL1740	1	1	1	1	1	0	0	1	1	1	1	1	1
ORTHOMCL1741	1	1	1	1	1	0	0	1	1	1	1	1	1
ORTHOMCL1742	1	1	1	1	1	0	0	1	1	1	1	1	1
ORTHOMCL1743	1	1	1	1	1	0	0	1	1	1	1	1	1
ORTHOMCL1744	1	1	1	1	1	0	0	1	1	1	1	1	1
ORTHOMCL1745	1	1	1	1	1	0	0	1	1	1	1	1	1
ORTHOMCL1746	1	1	1	1	1	0	0	1	1	1	1	1	1
ORTHOMCL1747	1	1	1	1	1	0	0	1	1	1	1	1	1
ORTHOMCL1748	1	1	1	1	1	0	0	1	1	1	1	1	1
ORTHOMCL1749	1	1	1	1	1	0	0	1	1	1	1	1	1
ORTHOMCL175	1	1	1	1	1	1	1	1	1	1	1	1	1
ORTHOMCL1750	1	1	1	1	1	0	0	1	1	1	1	1	1
ORTHOMCL1751	1	1	1	1	1	0	0	1	1	1	1	1	1
ORTHOMCL1752	1	1	1	1	1	0	0	1	1	1	1	1	1
ORTHOMCL1753	1	1	1	1	1	0	0	1	1	1	1	1	1
ORTHOMCL1754	1	1	1	1	1	0	0	1	1	1	1	1	1
ORTHOMCL1755	1	1	1	1	1	0	0	1	1	1	1	1	1
ORTHOMCL1756	1	1	1	1	1	0	0	1	1	1	1	1	0
ORTHOMCL1757	1	1	1	1	1	0	0	1	1	1	1	1	1
ORTHOMCL1758	1	1	1	1	1	0	0	1	1	1	1	1	1
ORTHOMCL1759	1	1	1	1	1	0	0	1	1	1	1	1	1
ORTHOMCL176	1	1	1	1	1	1	1	1	1	1	1	1	1
ORTHOMCL1760	1	1	1	1	0	0	1	1	1	0	1	1	1
ORTHOMCL1761	1	1	1	1	1	0	0	1	1	1	1	1	1
ORTHOMCL1762	1	1	1	1	1	0	0	1	1	1	1	1	1
ORTHOMCL1763	1	1	1	1	1	0	0	1	1	1	1	1	1
ORTHOMCL1764	1	1	1	1	1	0	0	1	1	1	1	1	1
ORTHOMCL1765	1	1	1	1	1	1	0	1	1	1	1	1	0
ORTHOMCL1766	1	1	1	1	1	0	0	1	1	1	1	1	1
ORTHOMCL1767	1	1	1	1	1	0	0	1	1	1	1	1	1
ORTHOMCL1768	1	1	1	1	1	0	0	1	1	1	1	1	1
ORTHOMCL1769	1	1	1	1	1	0	0	1	1	1	1	1	1
ORTHOMCL177	1	1	1	1	1	1	1	1	1	1	1	1	1
ORTHOMCL1770	1	1	1	1	1	0	0	1	1	1	1	1	1
ORTHOMCL1771	1	1	1	1	1	0	0	1	1	1	1	1	1
ORTHOMCL1772	1	1	1	1	1	0	0	1	1	1	1	1	1
ORTHOMCL1773	1	1	1	1	1	0	0	1	1	1	1	1	1
ORTHOMCL1774	1	1	1	1	1	0	0	1	1	1	1	1	1
ORTHOMCL1775	1	1	1	1	1	0	0	1	1	1	1	1	1
ORTHOMCL1776	1	1	1	1	1	0	0	1	1	1	1	1	1
ORTHOMCL1777	1	1	1	1	1	0	0	1	1	1	1	1	1
ORTHOMCL1778	1	1	1	1	1	0	0	1	1	1	1	1	1
ORTHOMCL1779	1	1	1	1	1	0	0	1	1	1	1	1	1
ORTHOMCL178	1	1	1	1	1	1	1	1	1	1	1	1	1
ORTHOMCL1780	1	1	1	1	1	0	0	1	1	1	1	1	1
[truncated: 9,130 more rows]
